# Supplementary material for: Early aberrant DNA methylation events in a mouse model of acute myeloid leukemia
Source: Genome Med. 2014 Apr 30;6(4):34. doi: 10.1186/gm551 (PMC4062060; doi:10.1186/gm551)
Supplement: Additional file 1 — A table listing the primers used for MassARRAY analysis. [file gm551-S1.xls]

## Sheet: Tabelle1
Gene	Primer forward	Primer reverse
Il4il	aggaagagagGGTGTTGTTGATTGTTAGTGGATT	cagtaatacgactcactatagggagaaggctCTAACCAATCATAATCCTCAACCT
Hic1	aggaagagagGGTTTAGTAGGTTGTTATGTATTA	cagtaatacgactcactatagggagaaggctCTCCTCCTACACCTTCTATCTA
Efcab4a	aggaagagagGAGGTTAAGGAAGTATAAGAGTATT	cagtaatacgactcactatagggagaaggctCTACTACTCCAATTCTTCATACAAT
Drd4	aggaagagagGTTTTGGGTGAGGGATTTGGAGT	cagtaatacgactcactatagggagaaggctCCTTAACCTCTACAAAACATCCTTT
Egr3	aggaagagagGGAATATAGGGAGATATTGGAGG	cagtaatacgactcactatagggagaaggctCCCTTCCAATACCTCCTAACTAA
Adam11	aggaagagagGAGGAAGGGTTGTTTTTAGTAATAT	cagtaatacgactcactatagggagaaggctCTAACCCCTTCCCACTCTATATT
Fosb	aggaagagagGTTAGATAGAAGAGTTAAAGGGTTT	cagtaatacgactcactatagggagaaggctCCTAAAATTTATCCTAATAACCCAC
Chr1:107998952-108000925	aggaagagagGAGAGTTTTAGTTTGAGTTTTAG	cagtaatacgactcactatagggagaaggctCTCTCCATAAAACTATACATACAA
Zfp775	aggaagagagGTTAAATATAATTTGGAGGTGTATTA	cagtaatacgactcactatagggagaaggctCAAATCTCCCACAAATCATAACAC
Il17rc	aggaagagagGGTTTAATTGGGTGGAGGGAAG	cagtaatacgactcactatagggagaaggctCTCCACTATCTAAAACTACAACCA
Cdh15	aggaagagagGGTTGATTAAATTGTAGAAGGTTAG	cagtaatacgactcactatagggagaaggctCCTAAAAACCAACTTAACAACACC
Stc2	aggaagagagGGAGAATAGGTGAGTTTGGGTAT	cagtaatacgactcactatagggagaaggctCCTTTCTAAAACAACAATCACCCT
Tcp11	aggaagagagGTTAAATTATTTGGGGGGATGAG	cagtaatacgactcactatagggagaaggctCCAAATCCTAACACTTAAAATCAAT
Chr8:125563887-12556505	aggaagagagGATTTAGTGAGAAGGAAAAGTTATTT	cagtaatacgactcactatagggagaaggctCACTCTAAACAAATCAAACTATCTAC
Chr5:067705737-067707409	aggaagagagGGAGGAGTTTAAGTGGTTTAGGT	cagtaatacgactcactatagggagaaggctAACAATAATAACTTCTAAAAAATTCC
12000	aggaagagagGATTTAGTTTAGTTTTTGGTTGAGT	cagtaatacgactcactatagggagaaggctCCTAAAATACCCTAACTCAAACC
Mab21l1	aggaagagagGATTATGGAAAGGATTTAGTTATAG	cagtaatacgactcactatagggagaaggctCAAACTAATTAATACAACTAAAACCT
Chr6:030888000-030889519	aggaagagagGTTTTATAGGTAAGTAGTGAAGTT	cagtaatacgactcactatagggagaaggctCCATAACTACAACAAAACCTACTA
2410137	aggaagagagGAAGGATTGTTTTTGTTTAGAGATAT	cagtaatacgactcactatagggagaaggctCCATAAACATCTACAACCACAACA
Chr10:012631455-012632051	aggaagagagGATATAGGGATAATAGAAGTAGTAG	cagtaatacgactcactatagggagaaggctCAACTAAAAATCATAAACAAAAACATA
Gabbr	aggaagagagGAGTTATTGAGATATTTTAAAGTTT	cagtaatacgactcactatagggagaaggctCTACCTCTTCTACTAATAATAAC
Gm1679	aggaagagagGGTTTATATGTGTAGTTGTGGAGT	cagtaatacgactcactatagggagaaggctAATAATAACTCTATCCTATTATCCC
Myh14	aggaagagagGATTTGGGGTATTTGGTTTATTAT	cagtaatacgactcactatagggagaaggctCCTAAATCCTTTTCCTCAAATAAT
Il17re	aggaagagagGGGAGTAGGGTATAGTGTTGTTT	cagtaatacgactcactatagggagaaggctCTTAACCCCAAAATAACTCCAACT
Mapk11	aggaagagagGTTGGTAGATAAGGAATTGAATAT	cagtaatacgactcactatagggagaaggctCCTCTAAAAATACAATCCCATATAAA
Mdga	aggaagagagGATTGTAGGAGTTAGAAGGAAAGA	cagtaatacgactcactatagggagaaggctCCTCCAAAAATAAAACCCAATTCC
Ltbp3	aggaagagagGTGTTTTTGGGGTTAGGATAAATTT	cagtaatacgactcactatagggagaaggctCACTCACAAACTACTTAAACAATATA
Map3k	aggaagagagGATTTAGTAAGATTTATGTGGAATTT	cagtaatacgactcactatagggagaaggctCCTAAAAATCATAAAATCCTAAAACA
Nfix	aggaagagagGTTTGGAAGTAAGAGAGAGGTG	cagtaatacgactcactatagggagaaggctCCAAAACTACTTTACCTCAATTTC
Pde4d	aggaagagagGTTAGGATGGAGGTAGAGGGT	cagtaatacgactcactatagggagaaggctCAAAACATCCTAAATTTCTTCAAA
Bsn	aggaagagagGAGTTGTGGTTTAGTTATATTTTGA	cagtaatacgactcactatagggagaaggctCAATACTAACTACAATATACAAACAAA
Spen	aggaagagagGGGAGTTATTAGTGATATTTTGAG	cagtaatacgactcactatagggagaaggctCCTCAACCCAAACAACTACAAC
Lmna	aggaagagagGATTATTTTGGTTTATAGGTTTATTT	cagtaatacgactcactatagggagaaggctCAAAAACTACTAAACATCAAACTAA
Ptrf	aggaagagagGAGAGTGAATAAGTTTAGTGGATT	cagtaatacgactcactatagggagaaggctCACCTTAATCTTCTCCATCTTCT
Zfp574	aggaagagagGTAGAGTTTTATTTTGAGGTAGTAT	cagtaatacgactcactatagggagaaggctCAAAACCCACTTTCTTACCACAA
Fzd5	aggaagagagGTAGAAGATTGGGGATAGGTAATT	cagtaatacgactcactatagggagaaggctCTAAATACTCATACTCAAATACTTCAT
Fzd8	aggaagagagGGTAATGAGGTTATAGTAGGTTAT	cagtaatacgactcactatagggagaaggctCCACTACTAAACACATAAAATACTT
Prdm16	aggaagagagGAGGTTAAGGGTAGTTGGTTAG	cagtaatacgactcactatagggagaaggctCCAAATCCCTACCTAATCACC
Robo3	aggaagagagGAGTTGGGTTAGAAGATGTTATG	cagtaatacgactcactatagggagaaggctCAAACCAACTTTCTATTAACCTTC
Cxcl14	aggaagagagGAATTTAAAAGAGGTTAGGGTGG	cagtaatacgactcactatagggagaaggctATACCTAAATAATACTTAAAATCCC
PRDM16_human	aggaagagagTAGGGAGGGTAAGGTTAGGAG	cagtaatacgactcactatagggagaaggctCTTCCTCTTCCCCTATAACCC
ROBO3_human	aggaagagagGATAGTGATTGTAGAGGTAAGG	cagtaatacgactcactatagggagaaggctCCCAACCCCTAAATCTAAAACC
CXCL14_human	aggaagagagGGGATTTTAGGATGTTTAGAAATTG	cagtaatacgactcactatagggagaaggctACCACAAACAACCCTAAACATCC
Bcor_amplicon1	aggaagagagGGATTATAAAGGGATTTGGGATG	cagtaatacgactcactatagggagaaggctCTATATACCTTAACTTCCCTTCC
Bcor_amplicon2	aggaagagagGGTATATAGGTTGGGAGTTTTG	cagtaatacgactcactatagggagaaggctCACCTAATATCAATCACAAAATC
Itpka_amplicon1	aggaagagagGGGTTTTAAATATAGTAGGTAAG	cagtaatacgactcactatagggagaaggctCTTCTCAAAATATCTAAACAACC
Itpka_amplicon2	aggaagagagGGGAGGATTTTTGAAGAATTTG	cagtaatacgactcactatagggagaaggctCAACTCCAAACTTATCTACAAC
Hes6	aggaagagagGTTTTTAGGTAGTTTAGTTAGGG	cagtaatacgactcactatagggagaaggctCCTATCCATAACAAAAACTTCCC
Tal1	aggaagagagGAGAAATAGATATTTTGGTTTTG	cagtaatacgactcactatagggagaaggctCCATTATAAACCAAATAATTCATTT
FZD5_human	aggaagagagGAGGGGGTAATAGTATTATGAAG	cagtaatacgactcactatagggagaaggctCTTCATATACCTAATAATAAACATC
FZD8_human	aggaagagagGATAATGGTATTTGTTTTGGATAAG	cagtaatacgactcactatagggagaaggctCATATACCTAATAATAAACATCACC
BCOR_human	aggaagagagGTTATTTAGAAGGTTAGTGGAG	cagtaatacgactcactatagggagaaggctCCAAACAATTCCCACACAATT
ITPKA_human_amplicon1	aggaagagagGAGGGAGGTGAAATGATTTGTTG	cagtaatacgactcactatagggagaaggctACTAATCCTACTCTTAATCCCCTA
ITPKA_human_amplicon 2	aggaagagagGGTTTGTTAGTGATATTAGAGGG	cagtaatacgactcactatagggagaaggctATCTCTACACCCAAACTTAAACC
TAL1_human_amplicon1	aggaagagagGAAATTGATTAGAAATGGATGAAG	cagtaatacgactcactatagggagaaggctCTACCCTTCTATAAAACTAAACC
TAL1_human_amplicon2	aggaagagagGAGGAGGAAATTGATGAAGAATT	cagtaatacgactcactatagggagaaggctCTAAATCTACTAAATCCTAAACAAC
HES6_human_amplicon1	aggaagagagGTTGGGGTTATTGGTTTTAGGA	cagtaatacgactcactatagggagaaggctCCACTAAAACTCCAATACTAAC
HES6_human_ amplicon2	aggaagagagGATAAGGGTATAGTTTGATTTAG	cagtaatacgactcactatagggagaaggctCTTTCAAACCTCTCACCAAAC
