# Supplementary material for: Early aberrant DNA methylation events in a mouse model of acute myeloid leukemia
Source: Genome Med. 2014 Apr 30;6(4):34. doi: 10.1186/gm551 (PMC4062060; doi:10.1186/gm551)
Supplement: Additional file 3 — A table listing the aberrantly methylated probes of the preleukemic stage. The table shows probe ID (column A), chromosome (B), start (C), end (D), the genomic location (E), the corresponding gene name (F), the location of the respective probe (G to J), the methylation status in the preleukemic stage (K) and the methylation status in the three disease stages (L,M). [file gm551-S3.xls]

## Sheet: probes
Additional data file 3: Aberrantly methylated probes of the preleukemic stage
Agilent Probe ID	Chromosome	Start	End	Genomic location	Gene Name	Promoter	Gene body	Gene end	Location relative to gene	methylation status in preleukemic stage	hypermethylated in all stages	hypomethylated in all stages
A_68_P29095533	13	63824740	63824784	chr13:63824740-63824784	0610007P08Rik	promoter	gene body		promoter&gene body	hypermethylated
A_68_P29095534	13	63824807	63824851	chr13:63824807-63824851	0610007P08Rik	promoter	gene body		promoter&gene body	hypermethylated
A_68_P24129474	5	138485640	138485686	chr5:138485640-138485686	0910001L09Rik	promoter	gene body		promoter&gene body	hypermethylated
A_68_P32369307		45738385	45738429	chr:45738385-45738429	1100001E04Rik		gene body		gene body	hypomethylated
A_68_P31862858	18	80354582	80354626	chr18:80354582-80354626	1110032A13Rik		gene body		gene body	hypermethylated
A_68_P26221509	8	123519947	123519991	chr8:123519947-123519991	1190005I06Rik	promoter	gene body		promoter&gene body	hypermethylated
A_68_P26221508	8	123519822	123519866	chr8:123519822-123519866	1190005I06Rik	promoter	gene body		promoter&gene body	hypermethylated
A_68_P28743981	12	111871217	111871261	chr12:111871217-111871261	1200009I06Rik		gene body		gene body	hypermethylated
A_68_P28743982	12	111871341	111871385	chr12:111871341-111871385	1200009I06Rik		gene body		gene body	hypermethylated
A_68_P28743986	12	111871735	111871779	chr12:111871735-111871779	1200009I06Rik		gene body		gene body	hypermethylated
A_68_P28743987	12	111871805	111871851	chr12:111871805-111871851	1200009I06Rik		gene body		gene body	hypermethylated
A_68_P28743983	12	111871422	111871466	chr12:111871422-111871466	1200009I06Rik		gene body		gene body	hypermethylated	x
A_68_P28743984	12	111871496	111871540	chr12:111871496-111871540	1200009I06Rik		gene body		gene body	hypermethylated	x
A_68_P28743985	12	111871669	111871713	chr12:111871669-111871713	1200009I06Rik		gene body		gene body	hypermethylated	x
A_68_P24459346	6	53749376	53749420	chr6:53749376-53749420	1200009O22Rik		gene body		gene body	hypermethylated
A_68_P24459348	6	53749592	53749636	chr6:53749592-53749636	1200009O22Rik		gene body		gene body	hypermethylated
A_68_P22885565	4	45905064	45905115	chr4:45905064-45905115	1300002K09Rik		gene body		gene body	hypermethylated
A_68_P22885561	4	45904508	45904552	chr4:45904508-45904552	1300002K09Rik		gene body		gene body	hypermethylated	x
A_68_P27938075	11	77331384	77331428	chr11:77331384-77331428	1300007F04Rik	promoter	gene body		promoter&gene body	hypermethylated
A_68_P25065688	7	37883384	37883435	chr7:37883384-37883435	1600014C10Rik					hypomethylated
A_68_P25065689	7	37883518	37883562	chr7:37883518-37883562	1600014C10Rik					hypomethylated
A_68_P25065690	7	37883652	37883700	chr7:37883652-37883700	1600014C10Rik					hypomethylated
A_68_P31212233	17	46899926	46899970	chr17:46899926-46899970	1700001C19Rik	promoter	gene body		promoter&gene body	hypermethylated
A_68_P22832217	4	34905311	34905355	chr4:34905311-34905355	1700003M02Rik		gene body		gene body	hypomethylated
A_68_P20726626	1	155187770	155187814	chr1:155187770-155187814	1700012A16Rik	promoter	gene body		promoter&gene body	hypermethylated	x
A_68_P28608874	12	87133262	87133306	chr12:87133262-87133306	1700020O03Rik		gene body		gene body	hypomethylated
A_68_P30364605	15	78968378	78968422	chr15:78968378-78968422	1700088E04Rik	promoter	gene body		promoter&gene body	hypermethylated
A_68_P31408619	17	84999289	84999333	chr17:84999289-84999333	1700106N22Rik	promoter	gene body		promoter&gene body	hypermethylated
A_68_P27564657	11	5617071	5617115	chr11:5617071-5617115	2010005J08Rik		gene body		gene body	hypermethylated
A_68_P23272062	4	124587231	124587277	chr4:124587231-124587277	2310005N01Rik	promoter			promoter	hypermethylated
A_68_P21204311	2	49609338	49609387	chr2:49609338-49609387	2310010M24Rik	promoter			promoter	hypomethylated
A_68_P24325500	6	29222855	29222899	chr6:29222855-29222899	2310016C08Rik	promoter	gene body		promoter&gene body	hypomethylated
A_68_P21010976	2	12336824	12336868	chr2:12336824-12336868	2310047O13Rik	promoter	gene body		promoter&gene body	hypermethylated
A_68_P26134879	8	108503084	108503128	chr8:108503084-108503128	2310066E14Rik	promoter	gene body		promoter&gene body	hypomethylated
A_68_P25049872	7	35246581	35246627	chr7:35246581-35246627	2410004F06Rik	promoter			promoter	hypomethylated
A_68_P28595538	12	84841333	84841377	chr12:84841333-84841377	2410016O06Rik		gene body		gene body	hypomethylated
A_68_P28595539	12	84841421	84841465	chr12:84841421-84841465	2410016O06Rik		gene body		gene body	hypomethylated
A_68_P31166661	17	36596747	36596791	chr17:36596747-36596791	2410137M14Rik		gene body		gene body	hypermethylated	x
A_68_P31166662	17	36596851	36596895	chr17:36596851-36596895	2410137M14Rik		gene body		gene body	hypermethylated	x
A_68_P21631052	2	130356108	130356152	chr2:130356108-130356152	2600009E05Rik-Itpa	promoter			promoter	hypomethylated
A_68_P30958538	16	90616376	90616420	chr16:90616376-90616420	2610039C10Rik	promoter			promoter	hypermethylated
A_68_P25457396	7	118035308	118035352	chr7:118035308-118035352	2610207I05Rik	promoter	gene body		promoter&gene body	hypermethylated
A_68_P24006374	5	115090117	115090161	chr5:115090117-115090161	2610524H06Rik					hypermethylated
A_68_P20616254	1	133355700	133355744	chr1:133355700-133355744	2700049P18Rik	promoter	gene body		promoter&gene body	hypomethylated
A_68_P21037978	2	17965204	17965248	chr2:17965204-17965248	2810030E01Rik		gene body		gene body	hypomethylated
A_68_P22142064	3	53566746	53566790	chr3:53566746-53566790	2810046L04Rik		gene body		gene body	hypermethylated	x
A_68_P22142065	3	53566821	53566865	chr3:53566821-53566865	2810046L04Rik		gene body		gene body	hypermethylated	x
A_68_P28530093	12	73003429	73003473	chr12:73003429-73003473	2810055F11Rik	promoter	gene body		promoter&gene body	hypomethylated
A_68_P28530094	12	73003559	73003603	chr12:73003559-73003603	2810055F11Rik	promoter	gene body		promoter&gene body	hypomethylated
A_68_P28530092	12	73003297	73003341	chr12:73003297-73003341	2810055F11Rik	promoter	gene body		promoter&gene body	hypomethylated
A_68_P24155044	5	143377749	143377793	chr5:143377749-143377793	2810055G22Rik	promoter	gene body		promoter&gene body	hypomethylated
A_68_P22315109	3	88771905	88771949	chr3:88771905-88771949	2810403A07Rik	promoter	gene body		promoter&gene body	hypomethylated
A_68_P22315107	3	88771618	88771662	chr3:88771618-88771662	2810403A07Rik	promoter			promoter	hypomethylated
A_68_P23996376	5	113378096	113378140	chr5:113378096-113378140	2900026A02Rik		gene body		gene body	hypomethylated
A_68_P23996378	5	113378356	113378400	chr5:113378356-113378400	2900026A02Rik		gene body		gene body	hypomethylated
A_68_P23996379	5	113378503	113378547	chr5:113378503-113378547	2900026A02Rik		gene body		gene body	hypomethylated
A_68_P23996377	5	113378246	113378290	chr5:113378246-113378290	2900026A02Rik		gene body		gene body	hypomethylated
A_68_P28938190	13	34351624	34351668	chr13:34351624-34351668	3110004L20Rik		gene body		gene body	hypermethylated
A_68_P25427821	7	112745532	112745576	chr7:112745532-112745576	4632411J06Rik	promoter	gene body		promoter&gene body	hypermethylated
A_68_P25427824	7	112745900	112745944	chr7:112745900-112745944	4632411J06Rik		gene body		gene body	hypermethylated
A_68_P21631946	2	130531198	130531242	chr2:130531198-130531242	4930402H24Rik	promoter	gene body		promoter&gene body	hypermethylated
A_68_P26018419	8	87038267	87038311	chr8:87038267-87038311	4930432K21Rik	promoter	gene body		promoter&gene body	hypomethylated
A_68_P25730019	8	27451942	27451988	chr8:27451942-27451988	4930444A02Rik		gene body		gene body	hypomethylated
A_68_P31809743	18	70596990	70597049	chr18:70596990-70597049	4930503L19Rik	promoter	gene body		promoter&gene body	hypomethylated
A_68_P26158628	8	112613549	112613596	chr8:112613549-112613596	4930566A11Rik		gene body	3'UTR	gene body&3'UTR	hypomethylated		x
A_68_P27143973	10	53439918	53439962	chr10:53439918-53439962	4930589M24Rik	promoter			promoter	hypermethylated
A_68_P23233431	4	116786992	116787036	chr4:116786992-116787036	4931406I20Rik		gene body		gene body	hypomethylated
A_68_P27277812	10	79015316	79015360	chr10:79015316-79015360	4932409I22Rik		gene body		gene body	hypermethylated
A_68_P23895411	5	93750245	93750289	chr5:93750245-93750289	4932413O14Rik	promoter	gene body		promoter&gene body	hypermethylated	x
A_68_P22169334	3	58724794	58724838	chr3:58724794-58724838	4932431H17Rik	promoter	gene body		promoter&gene body	hypermethylated
A_68_P32791140		158173728	158173772	chr:158173728-158173772	4932441K18Rik	promoter			promoter	hypomethylated
A_68_P26253144	8	128555892	128555936	chr8:128555892-128555936	4933403G14Rik	promoter	gene body		promoter&gene body	hypermethylated
A_68_P26253143	8	128555811	128555855	chr8:128555811-128555855	4933403G14Rik	promoter			promoter	hypermethylated
A_68_P26554814	9	59478342	59478386	chr9:59478342-59478386	4933407I18Rik			3'UTR	3'UTR	hypermethylated	x
A_68_P26554815	9	59478433	59478477	chr9:59478433-59478477	4933407I18Rik			3'UTR	3'UTR	hypermethylated	x
A_68_P26554816	9	59478510	59478557	chr9:59478510-59478557	4933407I18Rik			3'UTR	3'UTR	hypermethylated	x
A_68_P26554817	9	59478652	59478696	chr9:59478652-59478696	4933407I18Rik			3'UTR	3'UTR	hypermethylated	x
A_68_P21746887	2	151661582	151661626	chr2:151661582-151661626	5430432M24Rik		gene body		gene body	hypermethylated	x
A_68_P21746893	2	151662365	151662409	chr2:151662365-151662409	5430432M24Rik		gene body		gene body	hypermethylated	x
A_68_P28084852	11	103176366	103176410	chr11:103176366-103176410	5730442P18Rik		gene body		gene body	hypermethylated
A_68_P28084856	11	103176781	103176825	chr11:103176781-103176825	5730442P18Rik		gene body		gene body	hypermethylated
A_68_P28084858	11	103176922	103176966	chr11:103176922-103176966	5730442P18Rik		gene body		gene body	hypermethylated	x
A_68_P22900751	4	48573838	48573882	chr4:48573838-48573882	5730528L13Rik		gene body		gene body	hypomethylated
A_68_P22900661	4	48560981	48561025	chr4:48560981-48561025	5730528L13Rik	promoter			promoter	hypomethylated
A_68_P21113952	2	32035676	32035724	chr2:32035676-32035724	5830434P21Rik		gene body		gene body	hypomethylated
A_68_P29650717	14	60511206	60511250	chr14:60511206-60511250	6330409N04Rik	promoter			promoter	hypermethylated
A_68_P24397652	6	42253396	42253440	chr6:42253396-42253440	6330503C03Rik		gene body		gene body	hypermethylated
A_68_P22141942	3	53551134	53551178	chr3:53551134-53551178	8030451K01Rik	promoter	gene body		promoter&gene body	hypomethylated
A_68_P21754947	2	153135039	153135083	chr2:153135039-153135083	8430427H17Rik		gene body		gene body	hypermethylated	x
A_68_P23367952	4	141413525	141413569	chr4:141413525-141413569	9030409G11Rik		gene body		gene body	hypomethylated
A_68_P23293016	4	128269882	128269927	chr4:128269882-128269927	A3galt2		gene body		gene body	hypomethylated
A_68_P30387340	15	83079103	83079147	chr15:83079103-83079147	A4galt	promoter	gene body		promoter&gene body	hypermethylated
A_68_P24138645	5	140223793	140223838	chr5:140223793-140223838	A930017N06Rik		gene body		gene body	hypomethylated
A_68_P24138646	5	140223914	140223958	chr5:140223914-140223958	A930017N06Rik		gene body		gene body	hypermethylated
A_68_P30345436	15	75831831	75831875	chr15:75831831-75831875	AA409316		gene body		gene body	hypermethylated
A_68_P30345437	15	75831920	75831964	chr15:75831920-75831964	AA409316		gene body		gene body	hypermethylated
A_68_P27838146	11	59479051	59479101	chr11:59479051-59479101	AA536749	promoter	gene body		promoter&gene body	hypomethylated
A_68_P27838142	11	59478374	59478419	chr11:59478374-59478419	AA536749	promoter			promoter	hypomethylated
A_68_P22478486	3	121763154	121763207	chr3:121763154-121763207	Abcd3		gene body		gene body	hypermethylated
A_68_P24114264	5	135294261	135294305	chr5:135294261-135294305	Abhd11	promoter	gene body	3'UTR	promoter&gene body&3'UTR	hypomethylated
A_68_P31144187	17	31917833	31917877	chr17:31917833-31917877	Abhd9	promoter	gene body		promoter&gene body	hypomethylated
A_68_P31144188	17	31917953	31917997	chr17:31917953-31917997	Abhd9	promoter	gene body		promoter&gene body	hypomethylated
A_68_P31144189	17	31918064	31918108	chr17:31918064-31918108	Abhd9	promoter	gene body		promoter&gene body	hypomethylated
A_68_P21111051	2	31582045	31582091	chr2:31582045-31582091	Abl1	promoter	gene body		promoter&gene body	hypermethylated
A_68_P25258775	7	78926764	78926808	chr7:78926764-78926808	Acan	promoter			promoter	hypermethylated
A_68_P27958470	11	80968440	80968484	chr11:80968440-80968484	Accn1		gene body		gene body	hypermethylated
A_68_P27958479	11	80969375	80969419	chr11:80969375-80969419	Accn1	promoter	gene body		promoter&gene body	hypermethylated
A_68_P28098902	11	105804756	105804800	chr11:105804756-105804800	Ace		gene body		gene body	hypomethylated
A_68_P28098905	11	105805089	105805133	chr11:105805089-105805133	Ace		gene body		gene body	hypomethylated
A_68_P28183975	11	120166333	120166377	chr11:120166333-120166377	Actg1	promoter	gene body		promoter&gene body	hypomethylated
A_68_P26872174	9	119252022	119252066	chr9:119252022-119252066	Acvr2b		gene body		gene body	hypermethylated
A_68_P21579142	2	120831216	120831260	chr2:120831216-120831260	Adal		gene body		gene body	hypermethylated
A_68_P21579143	2	120831312	120831356	chr2:120831312-120831356	Adal		gene body		gene body	hypermethylated
A_68_P28081363	11	102590175	102590219	chr11:102590175-102590219	Adam11		gene body		gene body	hypermethylated
A_68_P28081365	11	102590356	102590400	chr11:102590356-102590400	Adam11		gene body		gene body	hypermethylated	x
A_68_P28081366	11	102590428	102590472	chr11:102590428-102590472	Adam11		gene body		gene body	hypermethylated	x
A_68_P28081367	11	102590526	102590570	chr11:102590526-102590570	Adam11		gene body		gene body	hypermethylated	x
A_68_P28081368	11	102590663	102590707	chr11:102590663-102590707	Adam11		gene body		gene body	hypermethylated	x
A_68_P28081369	11	102590752	102590796	chr11:102590752-102590796	Adam11		gene body		gene body	hypermethylated	x
A_68_P28081370	11	102590851	102590895	chr11:102590851-102590895	Adam11		gene body		gene body	hypermethylated	x
A_68_P28081371	11	102590983	102591027	chr11:102590983-102591027	Adam11		gene body		gene body	hypermethylated	x
A_68_P27282588	10	79744201	79744245	chr10:79744201-79744245	Adamtsl5		gene body	3'UTR	gene body&3'UTR	hypomethylated
A_68_P27282591	10	79744628	79744673	chr10:79744628-79744673	Adamtsl5		gene body	3'UTR	gene body&3'UTR	hypomethylated
A_68_P27282592	10	79744718	79744762	chr10:79744718-79744762	Adamtsl5		gene body	3'UTR	gene body&3'UTR	hypomethylated
A_68_P27282593	10	79744788	79744832	chr10:79744788-79744832	Adamtsl5		gene body	3'UTR	gene body&3'UTR	hypomethylated
A_68_P30668273	16	35075588	35075632	chr16:35075588-35075632	Adcy5	promoter	gene body		promoter&gene body	hypermethylated
A_68_P30668274	16	35075661	35075705	chr16:35075661-35075705	Adcy5	promoter	gene body		promoter&gene body	hypermethylated
A_68_P21635696	2	131252653	131252697	chr2:131252653-131252697	Adra1d		gene body		gene body	hypermethylated	x
A_68_P21635697	2	131252753	131252797	chr2:131252753-131252797	Adra1d		gene body		gene body	hypermethylated	x
A_68_P21635699	2	131253002	131253046	chr2:131253002-131253046	Adra1d		gene body		gene body	hypermethylated	x
A_68_P32202577	19	56775820	56775864	chr19:56775820-56775864	Adrb1	promoter	gene body		promoter&gene body	hypermethylated
A_68_P32202579	19	56776005	56776049	chr19:56776005-56776049	Adrb1	promoter	gene body		promoter&gene body	hypermethylated
A_68_P31762237	18	62304901	62304950	chr18:62304901-62304950	Adrb2	promoter	gene body		promoter&gene body	hypermethylated
A_68_P27565300	11	5761956	5762000	chr11:5761956-5762000	Aebp1	promoter	gene body		promoter&gene body	hypermethylated
A_68_P27565302	11	5762245	5762289	chr11:5762245-5762289	Aebp1	promoter	gene body		promoter&gene body	hypermethylated
A_68_P27565303	11	5762324	5762369	chr11:5762324-5762369	Aebp1	promoter	gene body		promoter&gene body	hypermethylated
A_68_P27565304	11	5762393	5762437	chr11:5762393-5762437	Aebp1		gene body		gene body	hypermethylated
A_68_P22862467	4	41687745	41687789	chr4:41687745-41687789	AI464131		gene body		gene body	hypermethylated
A_68_P27257133	10	75004072	75004116	chr10:75004072-75004116	AI646023	promoter			promoter	hypermethylated
A_68_P31212432	17	46931524	46931568	chr17:46931524-46931568	AI661453		gene body		gene body	hypomethylated
A_68_P23425234	4	152325453	152325497	chr4:152325453-152325497	Ajap1		gene body		gene body	hypermethylated
A_68_P23425237	4	152325833	152325877	chr4:152325833-152325877	Ajap1		gene body		gene body	hypermethylated
A_68_P23425244	4	152326877	152326921	chr4:152326877-152326921	Ajap1	promoter			promoter	hypermethylated
A_68_P23425245	4	152326995	152327039	chr4:152326995-152327039	Ajap1	promoter			promoter	hypermethylated
A_68_P27100725	10	43198799	43198843	chr10:43198799-43198843	AK122525		gene body		gene body	hypermethylated	x
A_68_P31731121	18	56698185	56698229	chr18:56698185-56698229	Aldh7a1	promoter	gene body		promoter&gene body	hypermethylated
A_68_P31731122	18	56698256	56698300	chr18:56698256-56698300	Aldh7a1-Rnuxa	promoter	gene body		promoter&gene body	hypermethylated
A_68_P26505580	9	50527552	50527596	chr9:50527552-50527596	Alg9	promoter	gene body	3'UTR	promoter&gene body&3'UTR	hypermethylated
A_68_P21438433	2	93811549	93811593	chr2:93811549-93811593	Alkbh3	promoter	gene body		promoter&gene body	hypomethylated
A_68_P24776842	6	116426343	116426387	chr6:116426343-116426387	Alox5	promoter	gene body		promoter&gene body	hypomethylated
A_68_P24776844	6	116426624	116426668	chr6:116426624-116426668	Alox5	promoter	gene body		promoter&gene body	hypomethylated
A_68_P20262774	1	59181968	59182022	chr1:59181968-59182022	Als2	promoter			promoter	hypomethylated
A_68_P21436155	2	93444359	93444403	chr2:93444359-93444403	Alx4		gene body		gene body	hypermethylated
A_68_P28743035	12	111719113	111719157	chr12:111719113-111719157	Amn	promoter	gene body		promoter&gene body	hypomethylated
A_68_P25714452	8	24524065	24524109	chr8:24524065-24524109	Ank1	promoter	gene body		promoter&gene body	hypermethylated
A_68_P25715080	8	24615322	24615366	chr8:24615322-24615366	Ank1		gene body		gene body	hypermethylated
A_68_P32029536	19	25477075	25477119	chr19:25477075-25477119	Ankrd15		gene body		gene body	hypermethylated
A_68_P28032142	11	94144638	94144682	chr11:94144638-94144682	Ankrd40		gene body		gene body	hypermethylated	x
A_68_P27804993	11	53323509	53323553	chr11:53323509-53323553	Ankrd43	promoter	gene body		promoter&gene body	hypermethylated	x
A_68_P31150609	17	33423965	33424009	chr17:33423965-33424009	Ankrd47		gene body		gene body	hypomethylated
A_68_P31150610	17	33424032	33424076	chr17:33424032-33424076	Ankrd47		gene body		gene body	hypomethylated
A_68_P31150611	17	33424108	33424152	chr17:33424108-33424152	Ankrd47		gene body		gene body	hypomethylated
A_68_P31150612	17	33424188	33424232	chr17:33424188-33424232	Ankrd47		gene body		gene body	hypomethylated
A_68_P23915347	5	98175579	98175625	chr5:98175579-98175625	Antxr2		gene body		gene body	hypomethylated		x
A_68_P23915348	5	98175753	98175797	chr5:98175753-98175797	Antxr2		gene body		gene body	hypomethylated		x
A_68_P23915350	5	98175940	98175984	chr5:98175940-98175984	Antxr2		gene body		gene body	hypomethylated		x
A_68_P23915351	5	98176090	98176142	chr5:98176090-98176142	Antxr2		gene body		gene body	hypomethylated
A_68_P21761103	2	154243878	154243922	chr2:154243878-154243922	Apba2bp		gene body	3'UTR	gene body&3'UTR	hypomethylated
A_68_P21761104	2	154244035	154244080	chr2:154244035-154244080	Apba2bp		gene body	3'UTR	gene body&3'UTR	hypomethylated
A_68_P21761105	2	154244103	154244149	chr2:154244103-154244149	Apba2bp		gene body	3'UTR	gene body&3'UTR	hypomethylated
A_68_P27282337	10	79709274	79709319	chr10:79709274-79709319	Apc2		gene body		gene body	hypomethylated
A_68_P27282379	10	79715720	79715764	chr10:79715720-79715764	Apc2		gene body		gene body	hypomethylated
A_68_P27282406	10	79718654	79718698	chr10:79718654-79718698	Apc2		gene body	3'UTR	gene body&3'UTR	hypomethylated
A_68_P27282340	10	79709628	79709672	chr10:79709628-79709672	Apc2		gene body		gene body	hypomethylated
A_68_P27282378	10	79715561	79715605	chr10:79715561-79715605	Apc2		gene body		gene body	hypomethylated
A_68_P27282400	10	79718088	79718132	chr10:79718088-79718132	Apc2		gene body		gene body	hypomethylated
A_68_P27282401	10	79718200	79718244	chr10:79718200-79718244	Apc2		gene body		gene body	hypomethylated
A_68_P26478878	9	46021040	46021084	chr9:46021040-46021084	Apoa5		gene body		gene body	hypomethylated
A_68_P26478879	9	46021169	46021213	chr9:46021169-46021213	Apoa5		gene body		gene body	hypomethylated
A_68_P26478881	9	46021380	46021424	chr9:46021380-46021424	Apoa5		gene body		gene body	hypomethylated
A_68_P30927365	16	84963379	84963423	chr16:84963379-84963423	App		gene body		gene body	hypermethylated
A_68_P30927368	16	84963644	84963688	chr16:84963644-84963688	App		gene body		gene body	hypermethylated
A_68_P30387844	15	83178195	83178239	chr15:83178195-83178239	Arfgap3	promoter			promoter	hypermethylated
A_68_P25484114	7	123161722	123161769	chr7:123161722-123161769	Arhgap17-Lcmt1	promoter			promoter	hypermethylated
A_68_P29523608	14	32180261	32180305	chr14:32180261-32180305	Arhgap22		gene body		gene body	hypermethylated
A_68_P27535289	10	126729815	126729859	chr10:126729815-126729859	Arhgap9		gene body	3'UTR	gene body&3'UTR	hypomethylated
A_68_P27535290	10	126729893	126729937	chr10:126729893-126729937	Arhgap9		gene body	3'UTR	gene body&3'UTR	hypomethylated
A_68_P27535292	10	126730084	126730128	chr10:126730084-126730128	Arhgap9		gene body	3'UTR	gene body&3'UTR	hypomethylated
A_68_P27535286	10	126729399	126729443	chr10:126729399-126729443	Arhgap9		gene body		gene body	hypomethylated
A_68_P27535287	10	126729521	126729565	chr10:126729521-126729565	Arhgap9		gene body		gene body	hypomethylated
A_68_P27535293	10	126730180	126730238	chr10:126730180-126730238	Arhgap9		gene body	3'UTR	gene body&3'UTR	hypomethylated
A_68_P27535284	10	126729225	126729275	chr10:126729225-126729275	Arhgap9		gene body		gene body	hypomethylated
A_68_P25370477	7	100805080	100805124	chr7:100805080-100805124	Arhgef17		gene body		gene body	hypomethylated
A_68_P25370478	7	100805160	100805204	chr7:100805160-100805204	Arhgef17		gene body		gene body	hypomethylated
A_68_P27279760	10	79329923	79329967	chr10:79329923-79329967	Arid3a	promoter			promoter	hypomethylated
A_68_P24735712	6	108749210	108749254	chr6:108749210-108749254	Arl8b	promoter	gene body		promoter&gene body	hypermethylated
A_68_P26805680	9	106743293	106743337	chr9:106743293-106743337	Armet		gene body	3'UTR	gene body&3'UTR	hypermethylated
A_68_P23237352	4	117424568	117424612	chr4:117424568-117424612	Artn		gene body		gene body	hypomethylated
A_68_P23893303	5	93353044	93353088	chr5:93353044-93353088	Asahl	promoter	gene body		promoter&gene body	hypomethylated
A_68_P20443143	1	93370869	93370913	chr1:93370869-93370913	Asb1	promoter			promoter	hypomethylated
A_68_P27320008	10	86923768	86923813	chr10:86923768-86923813	Ascl1	promoter			promoter	hypomethylated
A_68_P27319999	10	86922623	86922667	chr10:86922623-86922667	Ascl1		gene body		gene body	hypermethylated
A_68_P25503171	7	126740786	126740830	chr7:126740786-126740830	Asphd1-Sez6l2	promoter			promoter	hypomethylated
A_68_P26154295	8	111839413	111839458	chr8:111839413-111839458	Atbf1		gene body		gene body	hypomethylated
A_68_P26154269	8	111836255	111836303	chr8:111836255-111836303	Atbf1		gene body		gene body	hypermethylated
A_68_P26152539	8	111603599	111603643	chr8:111603599-111603643	Atbf1	promoter			promoter	hypermethylated
A_68_P24766249	6	114608630	114608675	chr6:114608630-114608675	Atg7	promoter			promoter	hypermethylated
A_68_P24062505	5	125014281	125014325	chr5:125014281-125014325	Atp6v0a2	promoter	gene body		promoter&gene body	hypermethylated	x
A_68_P24062506	5	125014393	125014440	chr5:125014393-125014440	Atp6v0a2	promoter	gene body		promoter&gene body	hypermethylated	x
A_68_P26134608	8	108454995	108455041	chr8:108454995-108455041	Atp6v0d1	promoter	gene body	3'UTR	promoter&gene body&3'UTR	hypomethylated
A_68_P28688418	12	102313609	102313653	chr12:102313609-102313653	Atxn3		gene body		gene body	hypermethylated
A_68_P24159040	5	144268410	144268454	chr5:144268410-144268454	AU022870	promoter			promoter	hypermethylated
A_68_P27508736	10	121852009	121852053	chr10:121852009-121852053	Avpr1a	promoter	gene body		promoter&gene body	hypermethylated
A_68_P31253226	17	55593856	55593900	chr17:55593856-55593900	AW049765		gene body		gene body	hypomethylated
A_68_P31253227	17	55593927	55593971	chr17:55593927-55593971	AW049765		gene body		gene body	hypomethylated
A_68_P29020474	13	48637769	48637813	chr13:48637769-48637813	AW456874	promoter			promoter	hypermethylated
A_68_P29020475	13	48637895	48637939	chr13:48637895-48637939	AW456874	promoter			promoter	hypermethylated
A_68_P30373735	15	80498672	80498716	chr15:80498672-80498716	AW544981	promoter			promoter	hypermethylated	x
A_68_P30373736	15	80498772	80498816	chr15:80498772-80498816	AW544981	promoter			promoter	hypermethylated	x
A_68_P30373737	15	80498878	80498922	chr15:80498878-80498922	AW544981	promoter			promoter	hypermethylated	x
A_68_P20354530	1	75386816	75386860	chr1:75386816-75386860	AW822216		gene body		gene body	hypermethylated
A_68_P20354531	1	75386894	75386938	chr1:75386894-75386938	AW822216		gene body		gene body	hypermethylated
A_68_P28182259	11	119903088	119903132	chr11:119903088-119903132	Azi1	promoter			promoter	hypomethylated
A_68_P25616529	8	4206716	4206764	chr8:4206716-4206764	B130050I23Rik			3'UTR	3'UTR	hypomethylated
A_68_P25588373	7	141212829	141212874	chr7:141212829-141212874	B230206H07Rik		gene body		gene body	hypermethylated
A_68_P25588374	7	141212902	141212951	chr7:141212902-141212951	B230206H07Rik		gene body		gene body	hypermethylated
A_68_P25588376	7	141213165	141213209	chr7:141213165-141213209	B230206H07Rik		gene body		gene body	hypermethylated
A_68_P21073374	2	25438507	25438551	chr2:25438507-25438551	B230208H17Rik		gene body		gene body	hypomethylated
A_68_P22222027	3	69686335	69686379	chr3:69686335-69686379	B3galnt1	promoter	gene body		promoter&gene body	hypermethylated	x
A_68_P22222028	3	69686464	69686508	chr3:69686464-69686508	B3galnt1	promoter	gene body		promoter&gene body	hypermethylated	x
A_68_P30991923	16	96385959	96386003	chr16:96385959-96386003	B3galt5	promoter	gene body		promoter&gene body	hypermethylated
A_68_P25958356	8	74621632	74621676	chr8:74621632-74621676	B3gnt3		gene body	3'UTR	gene body&3'UTR	hypomethylated
A_68_P27534361	10	126573640	126573684	chr10:126573640-126573684	B4galnt1		gene body	3'UTR	gene body&3'UTR	hypomethylated
A_68_P27534362	10	126573737	126573781	chr10:126573737-126573781	B4galnt1		gene body	3'UTR	gene body&3'UTR	hypomethylated
A_68_P27534363	10	126573811	126573855	chr10:126573811-126573855	B4galnt1		gene body	3'UTR	gene body&3'UTR	hypomethylated
A_68_P27534364	10	126573886	126573930	chr10:126573886-126573930	B4galnt1		gene body	3'UTR	gene body&3'UTR	hypomethylated
A_68_P24797810	6	120259670	120259714	chr6:120259670-120259714	B4galnt3	promoter	gene body		promoter&gene body	hypermethylated	x
A_68_P25586513	7	140921671	140921715	chr7:140921671-140921715	B4galnt4		gene body		gene body	hypomethylated
A_68_P22859195	4	41042127	41042171	chr4:41042127-41042171	B4galt1	promoter	gene body		promoter&gene body	hypomethylated
A_68_P31541307	18	20888422	20888466	chr18:20888422-20888466	B4galt6		gene body		gene body	hypermethylated
A_68_P31541309	18	20888611	20888655	chr18:20888611-20888655	B4galt6		gene body		gene body	hypermethylated
A_68_P26476278	9	45589655	45589699	chr9:45589655-45589699	Bace1	promoter	gene body		promoter&gene body	hypermethylated
A_68_P26476281	9	45589939	45589983	chr9:45589939-45589983	Bace1	promoter	gene body		promoter&gene body	hypermethylated
A_68_P26476280	9	45589818	45589862	chr9:45589818-45589862	Bace1	promoter	gene body		promoter&gene body	hypermethylated	x
A_68_P21566910	2	118607409	118607453	chr2:118607409-118607453	Bahd1		gene body		gene body	hypomethylated
A_68_P30337697	15	74356551	74356595	chr15:74356551-74356595	Bai1		gene body		gene body	hypomethylated
A_68_P26402565	9	31664735	31664779	chr9:31664735-31664779	Barx2	promoter			promoter	hypermethylated
A_68_P30080557	15	25308918	25308962	chr15:25308918-25308962	Basp1		gene body		gene body	hypermethylated
A_68_P30080562	15	25309611	25309655	chr15:25309611-25309655	Basp1		gene body		gene body	hypermethylated	x
A_68_P30642677	16	30520337	30520381	chr16:30520337-30520381	BC022623		gene body		gene body	hypomethylated
A_68_P30642678	16	30520415	30520459	chr16:30520415-30520459	BC022623		gene body		gene body	hypomethylated
A_68_P30642679	16	30520524	30520568	chr16:30520524-30520568	BC022623		gene body		gene body	hypomethylated
A_68_P30642680	16	30520656	30520700	chr16:30520656-30520700	BC022623		gene body		gene body	hypomethylated
A_68_P30642681	16	30520791	30520835	chr16:30520791-30520835	BC022623		gene body		gene body	hypomethylated
A_68_P30642682	16	30520908	30520955	chr16:30520908-30520955	BC022623		gene body		gene body	hypomethylated
A_68_P30642683	16	30520998	30521042	chr16:30520998-30521042	BC022623		gene body		gene body	hypomethylated
A_68_P30642684	16	30521076	30521120	chr16:30521076-30521120	BC022623		gene body		gene body	hypomethylated
A_68_P24993845	7	18691493	18691537	chr7:18691493-18691537	BC024868		gene body		gene body	hypermethylated
A_68_P27890038	11	68372367	68372411	chr11:68372367-68372411	BC024997	promoter	gene body		promoter&gene body	hypomethylated
A_68_P27890039	11	68372487	68372531	chr11:68372487-68372531	BC024997	promoter	gene body		promoter&gene body	hypomethylated
A_68_P27855154	11	62481345	62481397	chr11:62481345-62481397	BC025076		gene body		gene body	hypermethylated
A_68_P24631551	6	90274676	90274725	chr6:90274676-90274725	BC048671		gene body		gene body	hypermethylated
A_68_P25091814	7	45072495	45072539	chr7:45072495-45072539	BC050196	promoter	gene body		promoter&gene body	hypomethylated
A_68_P30093795	15	27610143	27610187	chr15:27610143-27610187	BC052328		gene body		gene body	hypermethylated
A_68_P30093796	15	27610222	27610266	chr15:27610222-27610266	BC052328		gene body		gene body	hypermethylated
A_68_P30093797	15	27610360	27610404	chr15:27610360-27610404	BC052328		gene body		gene body	hypermethylated	x
A_68_P24981267	7	15559778	15559822	chr7:15559778-15559822	BC057627	promoter	gene body		promoter&gene body	hypermethylated
A_68_P21040884	2	18607046	18607090	chr2:18607046-18607090	BC061194			3'UTR	3'UTR	hypermethylated
A_68_P26826133	9	110679488	110679532	chr9:110679488-110679532	BC107230	promoter	gene body		promoter&gene body	hypomethylated
A_68_P27649725	11	24064408	24064452	chr11:24064408-24064452	Bcl11a		gene body		gene body	hypomethylated
A_68_P27899567	11	70043138	70043183	chr11:70043138-70043183	Bcl6b		gene body		gene body	hypomethylated
A_68_P24055344	5	123631724	123631773	chr5:123631724-123631773	Bcl7a		gene body		gene body	hypomethylated
A_68_P24055363	5	123634099	123634143	chr5:123634099-123634143	Bcl7a		gene body		gene body	hypermethylated
A_68_P32260286		11238707	11238752	chr:11238707-11238752	Bcor	promoter	gene body		promoter&gene body	hypermethylated
A_68_P32260287		11238848	11238892	chr:11238848-11238892	Bcor	promoter	gene body		promoter&gene body	hypermethylated
A_68_P27254397	10	74505840	74505884	chr10:74505840-74505884	Bcr		gene body		gene body	hypermethylated
A_68_P24925466	6	145820023	145820067	chr6:145820023-145820067	Bhlhb3		gene body		gene body	hypermethylated
A_68_P24159892	5	144444824	144444868	chr5:144444824-144444868	Bhlhb8		gene body		gene body	hypomethylated
A_68_P29575938	14	45307770	45307814	chr14:45307770-45307814	Bmp4		gene body	3'UTR	gene body&3'UTR	hypermethylated
A_68_P29575939	14	45307850	45307897	chr14:45307850-45307897	Bmp4		gene body	3'UTR	gene body&3'UTR	hypermethylated
A_68_P25275153	7	81865202	81865246	chr7:81865202-81865246	Bnc1		gene body		gene body	hypermethylated
A_68_P20456921	1	95517089	95517133	chr1:95517089-95517133	Bok		gene body		gene body	hypomethylated
A_68_P20456919	1	95516871	95516915	chr1:95516871-95516915	Bok		gene body		gene body	hypomethylated
A_68_P20456920	1	95517010	95517054	chr1:95517010-95517054	Bok		gene body		gene body	hypomethylated
A_68_P28454005	12	56779355	56779399	chr12:56779355-56779399	Brms1l		gene body		gene body	hypomethylated
A_68_P25516578	7	129383253	129383297	chr7:129383253-129383297	Brwd2	promoter	gene body		promoter&gene body	hypermethylated
A_68_P26813081	9	107968495	107968543	chr9:107968495-107968543	Bsn		gene body		gene body	hypermethylated	x
A_68_P26813082	9	107968601	107968645	chr9:107968601-107968645	Bsn		gene body		gene body	hypermethylated	x
A_68_P26813083	9	107968690	107968734	chr9:107968690-107968734	Bsn		gene body		gene body	hypermethylated	x
A_68_P26813084	9	107968765	107968809	chr9:107968765-107968809	Bsn		gene body		gene body	hypermethylated	x
A_68_P26813085	9	107968856	107968901	chr9:107968856-107968901	Bsn		gene body		gene body	hypermethylated	x
A_68_P25957304	8	74454413	74454457	chr8:74454413-74454457	Bst2					hypermethylated
A_68_P25957306	8	74454708	74454752	chr8:74454708-74454752	Bst2					hypermethylated
A_68_P26445780	9	40629185	40629229	chr9:40629185-40629229	Bsx			3'UTR	3'UTR	hypermethylated
A_68_P26445764	9	40627322	40627366	chr9:40627322-40627366	Bsx		gene body		gene body	hypermethylated
A_68_P26445765	9	40627473	40627517	chr9:40627473-40627517	Bsx		gene body		gene body	hypermethylated
A_68_P27781639	11	49012676	49012722	chr11:49012676-49012722	Btnl9		gene body		gene body	hypomethylated
A_68_P22615133	3	146458720	146458764	chr3:146458720-146458764	Bxdc5	promoter	gene body		promoter&gene body	hypermethylated
A_68_P20561468	1	122167910	122167954	chr1:122167910-122167954	C1ql2	promoter			promoter	hypermethylated
A_68_P26349966	9	21753381	21753428	chr9:21753381-21753428	C330001K17Rik-Prkcsh	promoter			promoter	hypomethylated
A_68_P24990324	7	18052292	18052336	chr7:18052292-18052336	C530028I08Rik		gene body		gene body	hypermethylated
A_68_P21082465	2	26934648	26934692	chr2:26934648-26934692	C630035N08Rik		gene body		gene body	hypermethylated
A_68_P23295722	4	128741163	128741207	chr4:128741163-128741207	C77080		gene body		gene body	hypomethylated
A_68_P24992435	7	18437632	18437676	chr7:18437632-18437676	C79127		gene body		gene body	hypermethylated
A_68_P23151263	4	100275914	100275958	chr4:100275914-100275958	Cachd1		gene body		gene body	hypermethylated
A_68_P26020494	8	87449698	87449742	chr8:87449698-87449742	Cacna1a		gene body		gene body	hypermethylated
A_68_P26020495	8	87449791	87449835	chr8:87449791-87449835	Cacna1a		gene body		gene body	hypermethylated
A_68_P20643477	1	137867836	137867880	chr1:137867836-137867880	Cacna1s	promoter			promoter	hypermethylated
A_68_P26486127	9	47282105	47282149	chr9:47282105-47282149	Cadm1		gene body		gene body	hypermethylated
A_68_P24052104	5	123024383	123024427	chr5:123024383-123024427	Camkk2		gene body		gene body	hypermethylated	x
A_68_P26811950	9	107794277	107794321	chr9:107794277-107794321	Camkv	promoter	gene body		promoter&gene body	hypermethylated
A_68_P23415125	4	150704783	150704827	chr4:150704783-150704827	Camta1		gene body		gene body	hypermethylated
A_68_P25094545	7	45568158	45568202	chr7:45568158-45568202	Car11	promoter	gene body		promoter&gene body	hypomethylated
A_68_P27404961	10	102458054	102458098	chr10:102458054-102458098	Cart1	promoter	gene body		promoter&gene body	hypermethylated
A_68_P28155404	11	115619853	115619897	chr11:115619853-115619897	Caskin2		gene body		gene body	hypomethylated
A_68_P26035010	8	90360554	90360606	chr8:90360554-90360606	Cbln1		gene body		gene body	hypomethylated
A_68_P26034995	8	90358890	90358934	chr8:90358890-90358934	Cbln1			3'UTR	3'UTR	hypermethylated
A_68_P26034997	8	90359106	90359150	chr8:90359106-90359150	Cbln1		gene body		gene body	hypermethylated
A_68_P31140909	17	31365143	31365187	chr17:31365143-31365187	Cbs		gene body		gene body	hypomethylated
A_68_P31140911	17	31365313	31365357	chr17:31365313-31365357	Cbs	promoter	gene body		promoter&gene body	hypomethylated
A_68_P31140914	17	31365559	31365603	chr17:31365559-31365603	Cbs	promoter	gene body		promoter&gene body	hypomethylated
A_68_P31140910	17	31365212	31365256	chr17:31365212-31365256	Cbs		gene body		gene body	hypomethylated
A_68_P30369303	15	79760709	79760753	chr15:79760709-79760753	Cbx7	promoter			promoter	hypomethylated
A_68_P28175458	11	118858178	118858223	chr11:118858178-118858223	Cbx8	promoter			promoter	hypermethylated
A_68_P26018418	8	87038185	87038229	chr8:87038185-87038229	Cc2d1a-4930432K21Rik	promoter	gene body		promoter&gene body	hypomethylated
A_68_P26885914	9	121687628	121687672	chr9:121687628-121687672	Ccdc13	promoter	gene body		promoter&gene body	hypermethylated	x
A_68_P26885915	9	121687756	121687800	chr9:121687756-121687800	Ccdc13	promoter	gene body		promoter&gene body	hypermethylated	x
A_68_P26885916	9	121687833	121687877	chr9:121687833-121687877	Ccdc13	promoter	gene body		promoter&gene body	hypermethylated	x
A_68_P26885917	9	121687947	121687992	chr9:121687947-121687992	Ccdc13	promoter	gene body		promoter&gene body	hypermethylated	x
A_68_P27968100	11	82580665	82580709	chr11:82580665-82580709	Ccdc16	promoter	gene body		promoter&gene body	hypomethylated
A_68_P28112961	11	108241684	108241728	chr11:108241684-108241728	Ccdc46	promoter	gene body		promoter&gene body	hypermethylated
A_68_P24011279	5	115992116	115992160	chr5:115992116-115992160	Ccdc64	promoter	gene body		promoter&gene body	hypomethylated
A_68_P24011290	5	115993868	115993912	chr5:115993868-115993912	Ccdc64	promoter			promoter	hypermethylated
A_68_P31936461	19	6922751	6922795	chr19:6922751-6922795	Ccdc88b		gene body		gene body	hypomethylated
A_68_P31936459	19	6922610	6922654	chr19:6922610-6922654	Ccdc88b		gene body		gene body	hypomethylated
A_68_P26883803	9	121342959	121343003	chr9:121342959-121343003	Cck		gene body		gene body	hypermethylated
A_68_P25392334	7	105308761	105308805	chr7:105308761-105308805	Cckbr		gene body		gene body	hypomethylated
A_68_P23440731	4	154655958	154656002	chr4:154655958-154656002	Ccnl2	promoter			promoter	hypomethylated
A_68_P31926693	19	5068431	5068475	chr19:5068431-5068475	Cd248	promoter	gene body		promoter&gene body	hypomethylated
A_68_P28091583	11	104366552	104366596	chr11:104366552-104366596	Cdc27	promoter	gene body		promoter&gene body	hypomethylated
A_68_P23964213	5	107204703	107204747	chr5:107204703-107204747	Cdc7	promoter	gene body		promoter&gene body	hypomethylated
A_68_P26893778	9	123064434	123064478	chr9:123064434-123064478	Cdcp1	promoter	gene body		promoter&gene body	hypermethylated
A_68_P26893779	9	123064508	123064552	chr9:123064508-123064552	Cdcp1	promoter	gene body		promoter&gene body	hypermethylated
A_68_P26893780	9	123064622	123064666	chr9:123064622-123064666	Cdcp1	promoter	gene body		promoter&gene body	hypermethylated
A_68_P26893781	9	123064756	123064800	chr9:123064756-123064800	Cdcp1	promoter			promoter	hypermethylated
A_68_P26236513	8	125756516	125756560	chr8:125756516-125756560	Cdh15					hypermethylated	x
A_68_P26236514	8	125756592	125756636	chr8:125756592-125756636	Cdh15					hypermethylated	x
A_68_P26236515	8	125756692	125756736	chr8:125756692-125756736	Cdh15					hypermethylated	x
A_68_P26236516	8	125756864	125756908	chr8:125756864-125756908	Cdh15					hypermethylated	x
A_68_P26236517	8	125757000	125757052	chr8:125757000-125757052	Cdh15					hypermethylated	x
A_68_P31524834	18	16949972	16950016	chr18:16949972-16950016	Cdh2		gene body		gene body	hypermethylated
A_68_P21821741	2	164807331	164807378	chr2:164807331-164807378	Cdh22		gene body		gene body	hypomethylated		x
A_68_P21821742	2	164807407	164807451	chr2:164807407-164807451	Cdh22		gene body		gene body	hypomethylated
A_68_P27176087	10	60081437	60081481	chr10:60081437-60081481	Cdh23		gene body		gene body	hypomethylated
A_68_P27176088	10	60081531	60081575	chr10:60081531-60081575	Cdh23		gene body		gene body	hypomethylated
A_68_P26140012	8	109400521	109400565	chr8:109400521-109400565	Cdh3	promoter	gene body		promoter&gene body	hypermethylated	x
A_68_P31921023	19	4097542	4097586	chr19:4097542-4097586	Cdk2ap2	promoter	gene body		promoter&gene body	hypomethylated
A_68_P27954542	11	80293803	80293847	chr11:80293803-80293847	Cdk5r1		gene body		gene body	hypomethylated
A_68_P23094685	4	88747977	88748021	chr4:88747977-88748021	Cdkn2a		gene body		gene body	hypermethylated
A_68_P28153161	11	115198109	115198154	chr11:115198109-115198154	Cdr2l	promoter	gene body		promoter&gene body	hypomethylated
A_68_P28153225	11	115209495	115209539	chr11:115209495-115209539	Cdr2l		gene body		gene body	hypermethylated	x
A_68_P25047608	7	34827718	34827762	chr7:34827718-34827762	Cebpa	promoter			promoter	hypermethylated
A_68_P21836878	2	167379709	167379753	chr2:167379709-167379753	Cebpb	promoter			promoter	hypomethylated
A_68_P21836879	2	167379783	167379827	chr2:167379783-167379827	Cebpb	promoter			promoter	hypomethylated
A_68_P24798776	6	120458025	120458069	chr6:120458025-120458069	Cecr6		gene body		gene body	hypermethylated	x
A_68_P30404616	15	85860605	85860649	chr15:85860605-85860649	Celsr1		gene body		gene body	hypomethylated
A_68_P26816899	9	108690154	108690198	chr9:108690154-108690198	Celsr3		gene body		gene body	hypermethylated
A_68_P21569216	2	119042331	119042375	chr2:119042331-119042375	Chac1	promoter			promoter	hypomethylated
A_68_P24818636	6	125061651	125061695	chr6:125061651-125061695	Chd4	promoter			promoter	hypomethylated
A_68_P26055743	8	93799090	93799134	chr8:93799090-93799134	Chd9		gene body		gene body	hypermethylated
A_68_P23982394	5	111119998	111120042	chr5:111119998-111120042	Chek2	promoter			promoter	hypomethylated
A_68_P20010810	1	5906552	5906596	chr1:5906552-5906596	chr1:005906552-005906596		gene body		gene body	hypomethylated
A_68_P20010811	1	5906711	5906755	chr1:5906711-5906755	chr1:005906711-005906755		gene body		gene body	hypomethylated
A_68_P20010812	1	5906820	5906864	chr1:5906820-5906864	chr1:005906820-005906864		gene body		gene body	hypomethylated
A_68_P20010813	1	5906992	5907041	chr1:5906992-5907041	chr1:005906992-005907041	promoter	gene body		promoter&gene body	hypomethylated
A_68_P20010814	1	5907086	5907130	chr1:5907086-5907130	chr1:005907086-005907130	promoter	gene body		promoter&gene body	hypomethylated
A_68_P20049943	1	15271950	15271994	chr1:15271950-15271994	chr1:015271950-015271994					hypermethylated
A_68_P20061789	1	18043433	18043477	chr1:18043433-18043477	chr1:018043433-018043477					hypermethylated	x
A_68_P20162427	1	38781313	38781357	chr1:38781313-38781357	chr1:038781313-038781357					hypermethylated
A_68_P20286429	1	63299659	63299703	chr1:63299659-63299703	chr1:063299659-063299703					hypomethylated
A_68_P20335678	1	72169584	72169628	chr1:72169584-72169628	chr1:072169584-072169628					hypomethylated
A_68_P20345418	1	73840710	73840754	chr1:73840710-73840754	chr1:073840710-073840754			3'UTR	3'UTR	hypermethylated
A_68_P20370563	1	78100875	78100920	chr1:78100875-78100920	chr1:078100875-078100920					hypermethylated
A_68_P20506811	1	108000569	108000613	chr1:108000569-108000613	chr1:108000569-108000613	promoter	gene body		promoter&gene body	hypermethylated	x
A_68_P20506812	1	108000696	108000740	chr1:108000696-108000740	chr1:108000696-108000740	promoter	gene body		promoter&gene body	hypermethylated	x
A_68_P20506813	1	108000773	108000817	chr1:108000773-108000817	chr1:108000773-108000817	promoter	gene body		promoter&gene body	hypermethylated	x
A_68_P20506814	1	108000877	108000925	chr1:108000877-108000925	chr1:108000877-108000925	promoter	gene body		promoter&gene body	hypermethylated	x
A_68_P20530743	1	114244512	114244557	chr1:114244512-114244557	chr1:114244512-114244557					hypermethylated
A_68_P20825995	1	172908574	172908618	chr1:172908574-172908618	chr1:172908574-172908618					hypomethylated
A_68_P20825996	1	172908647	172908690	chr1:172908647-172908690	chr1:172908647-172908690					hypomethylated
A_68_P20863553	1	180205675	180205719	chr1:180205675-180205719	chr1:180205675-180205719					hypomethylated
A_68_P20877756	1	182614939	182614983	chr1:182614939-182614983	chr1:182614939-182614983					hypomethylated
A_68_P20933630	1	192382682	192382726	chr1:192382682-192382726	chr1:192382682-192382726					hypomethylated
A_68_P20945768	1	194534456	194534500	chr1:194534456-194534500	chr1:194534456-194534500					hypomethylated
A_68_P20958788	1	196677613	196677660	chr1:196677613-196677660	chr1:196677613-196677660	promoter	gene body		promoter&gene body	hypermethylated
A_68_P26948302	10	12631455	12631499	chr10:12631455-12631499	chr10:012631455-012631499		gene body		gene body	hypermethylated
A_68_P26948303	10	12631521	12631565	chr10:12631521-12631565	chr10:012631521-012631565		gene body		gene body	hypermethylated	x
A_68_P26948304	10	12631607	12631651	chr10:12631607-12631651	chr10:012631607-012631651		gene body		gene body	hypermethylated	x
A_68_P27104120	10	43837167	43837211	chr10:43837167-43837211	chr10:043837167-043837211					hypomethylated
A_68_P27181447	10	61020860	61020904	chr10:61020860-61020904	chr10:061020860-061020904		gene body		gene body	hypermethylated
A_68_P27181448	10	61020968	61021012	chr10:61020968-61021012	chr10:061020968-061021012		gene body		gene body	hypermethylated
A_68_P27261658	10	75818774	75818818	chr10:75818774-75818818	chr10:075818774-075818818		gene body		gene body	hypermethylated	x
A_68_P27292201	10	81784145	81784189	chr10:81784145-81784189	chr10:081784145-081784189					hypomethylated
A_68_P27334199	10	89479771	89479819	chr10:89479771-89479819	chr10:089479771-089479819		gene body		gene body	hypomethylated
A_68_P27334200	10	89479893	89479938	chr10:89479893-89479938	chr10:089479893-089479938		gene body		gene body	hypomethylated
A_68_P27552968	11	3529103	3529147	chr11:3529103-3529147	chr11:003529103-003529147					hypomethylated
A_68_P27709962	11	35851857	35851901	chr11:35851857-35851901	chr11:035851857-035851901		gene body		gene body	hypermethylated
A_68_P27951946	11	79790481	79790525	chr11:79790481-79790525	chr11:079790481-079790525					hypomethylated
A_68_P28037460	11	95039552	95039596	chr11:95039552-95039596	chr11:095039552-095039596					hypermethylated
A_68_P28037462	11	95039786	95039830	chr11:95039786-95039830	chr11:095039786-095039830					hypermethylated
A_68_P28048035	11	96813429	96813473	chr11:96813429-96813473	chr11:096813429-096813473					hypomethylated
A_68_P28048036	11	96813518	96813562	chr11:96813518-96813562	chr11:096813518-096813562					hypomethylated
A_68_P28048038	11	96813742	96813786	chr11:96813742-96813786	chr11:096813742-096813786					hypomethylated
A_68_P28104944	11	106866544	106866588	chr11:106866544-106866588	chr11:106866544-106866588		gene body		gene body	hypermethylated
A_68_P28116270	11	108828018	108828062	chr11:108828018-108828062	chr11:108828018-108828062					hypermethylated
A_68_P28159656	11	116305786	116305837	chr11:116305786-116305837	chr11:116305786-116305837		gene body		gene body	hypermethylated	x
A_68_P28163657	11	117015370	117015424	chr11:117015370-117015424	chr11:117015370-117015424	promoter			promoter	hypomethylated
A_68_P28163658	11	117015521	117015565	chr11:117015521-117015565	chr11:117015521-117015565	promoter			promoter	hypomethylated
A_68_P28168167	11	117766083	117766127	chr11:117766083-117766127	chr11:117766083-117766127					hypermethylated
A_68_P28204870	12	5236270	5236315	chr12:5236270-5236315	chr12:005236270-005236315		gene body		gene body	hypomethylated
A_68_P28553890	12	77336628	77336672	chr12:77336628-77336672	chr12:077336628-077336672	promoter	gene body		promoter&gene body	hypomethylated
A_68_P28553892	12	77336760	77336815	chr12:77336760-77336815	chr12:077336760-077336815	promoter	gene body		promoter&gene body	hypomethylated
A_68_P28577065	12	81611409	81611453	chr12:81611409-81611453	chr12:081611409-081611453	promoter	gene body		promoter&gene body	hypermethylated
A_68_P28577068	12	81611797	81611841	chr12:81611797-81611841	chr12:081611797-081611841	promoter	gene body		promoter&gene body	hypermethylated	x
A_68_P28577069	12	81611876	81611920	chr12:81611876-81611920	chr12:081611876-081611920	promoter	gene body		promoter&gene body	hypermethylated	x
A_68_P28711048	12	106167880	106167926	chr12:106167880-106167926	chr12:106167880-106167926		gene body		gene body	hypomethylated
A_68_P28731658	12	109500041	109500085	chr12:109500041-109500085	chr12:109500041-109500085		gene body		gene body	hypermethylated
A_68_P28736904	12	110635324	110635368	chr12:110635324-110635368	chr12:110635324-110635368					hypermethylated
A_68_P28736924	12	110637388	110637432	chr12:110637388-110637432	chr12:110637388-110637432					hypermethylated
A_68_P28737719	12	110767632	110767676	chr12:110767632-110767676	chr12:110767632-110767676					hypermethylated	x
A_68_P28973960	13	40715104	40715148	chr13:40715104-40715148	chr13:040715104-040715148					hypermethylated
A_68_P29063254	13	56762949	56762993	chr13:56762949-56762993	chr13:056762949-056762993					hypermethylated	x
A_68_P29072926	13	58394425	58394469	chr13:58394425-58394469	chr13:058394425-058394469	promoter	gene body		promoter&gene body	hypermethylated
A_68_P29072930	13	58394907	58394951	chr13:58394907-58394951	chr13:058394907-058394951	promoter			promoter	hypermethylated
A_68_P29102520	13	65274223	65274267	chr13:65274223-65274267	chr13:065274223-065274267					hypomethylated
A_68_P29141725	13	74199364	74199408	chr13:74199364-74199408	chr13:074199364-074199408					hypermethylated	x
A_68_P29235875	13	95696552	95696604	chr13:95696552-95696604	chr13:095696552-095696604					hypermethylated
A_68_P29258499	13	99689229	99689273	chr13:99689229-99689273	chr13:099689229-099689273					hypermethylated
A_68_P29507006	14	29454538	29454582	chr14:29454538-29454582	chr14:029454538-029454582		gene body		gene body	hypermethylated
A_68_P29528634	14	33030222	33030267	chr14:33030222-33030267	chr14:033030222-033030267	promoter	gene body		promoter&gene body	hypermethylated	x
A_68_P29651427	14	60640656	60640700	chr14:60640656-60640700	chr14:060640656-060640700					hypomethylated
A_68_P29874397	14	103825760	103825811	chr14:103825760-103825811	chr14:103825760-103825811		gene body		gene body	hypomethylated
A_68_P29874398	14	103825839	103825883	chr14:103825839-103825883	chr14:103825839-103825883		gene body		gene body	hypomethylated
A_68_P29957987	14	120933514	120933559	chr14:120933514-120933559	chr14:120933514-120933559	promoter			promoter	hypomethylated
A_68_P29992340	15	7076818	7076862	chr15:7076818-7076862	chr15:007076818-007076862	promoter	gene body		promoter&gene body	hypermethylated
A_68_P30094306	15	27692146	27692198	chr15:27692146-27692198	chr15:027692146-027692198		gene body		gene body	hypomethylated
A_68_P30353821	15	77197567	77197611	chr15:77197567-77197611	chr15:077197567-077197611					hypermethylated
A_68_P30364764	15	78991199	78991243	chr15:78991199-78991243	chr15:078991199-078991243		gene body		gene body	hypermethylated
A_68_P30387960	15	83194627	83194671	chr15:83194627-83194671	chr15:083194627-083194671	promoter	gene body		promoter&gene body	hypomethylated
A_68_P30387961	15	83194710	83194754	chr15:83194710-83194754	chr15:083194710-083194754	promoter	gene body		promoter&gene body	hypomethylated
A_68_P30402205	15	85499594	85499638	chr15:85499594-85499638	chr15:085499594-085499638					hypermethylated
A_68_P30413825	15	87372903	87372947	chr15:87372903-87372947	chr15:087372903-087372947		gene body		gene body	hypermethylated
A_68_P30421911	15	88718457	88718501	chr15:88718457-88718501	chr15:088718457-088718501					hypermethylated
A_68_P30423668	15	89000930	89000989	chr15:89000930-89000989	chr15:089000930-089000989		gene body		gene body	hypermethylated
A_68_P30489511	15	100907021	100907065	chr15:100907021-100907065	chr15:100907021-100907065					hypomethylated
A_68_P30499469	15	102565660	102565704	chr15:102565660-102565704	chr15:102565660-102565704					hypomethylated
A_68_P30954379	16	89900314	89900359	chr16:89900314-89900359	chr16:089900314-089900359					hypermethylated
A_68_P31102616	17	24983698	24983742	chr17:24983698-24983742	chr17:024983698-024983742	promoter	gene body		promoter&gene body	hypermethylated
A_68_P31175203	17	39451689	39451733	chr17:39451689-39451733	chr17:039451689-039451733					hypomethylated
A_68_P31215075	17	47399479	47399523	chr17:47399479-47399523	chr17:047399479-047399523					hypermethylated	x
A_68_P31215568	17	47495127	47495171	chr17:47495127-47495171	chr17:047495127-047495171					hypomethylated
A_68_P31215625	17	47505283	47505327	chr17:47505283-47505327	chr17:047505283-047505327					hypermethylated
A_68_P31215626	17	47505376	47505426	chr17:47505376-47505426	chr17:047505376-047505426					hypermethylated
A_68_P31292460	17	63550085	63550129	chr17:63550085-63550129	chr17:063550085-063550129					hypermethylated
A_68_P31326362	17	69875193	69875237	chr17:69875193-69875237	chr17:069875193-069875237					hypermethylated
A_68_P31382675	17	80281361	80281405	chr17:80281361-80281405	chr17:080281361-080281405	promoter	gene body		promoter&gene body	hypermethylated
A_68_P31411654	17	85516449	85516493	chr17:85516449-85516493	chr17:085516449-085516493		gene body	3'UTR	gene body&3'UTR	hypermethylated
A_68_P31412803	17	85708535	85708579	chr17:85708535-85708579	chr17:085708535-085708579					hypomethylated
A_68_P31412804	17	85708710	85708754	chr17:85708710-85708754	chr17:085708710-085708754					hypomethylated
A_68_P31412805	17	85708819	85708863	chr17:85708819-85708863	chr17:085708819-085708863					hypomethylated
A_68_P31412806	17	85708997	85709041	chr17:85708997-85709041	chr17:085708997-085709041					hypomethylated		x
A_68_P31412807	17	85709070	85709114	chr17:85709070-85709114	chr17:085709070-085709114					hypomethylated		x
A_68_P31412808	17	85709192	85709236	chr17:85709192-85709236	chr17:085709192-085709236					hypomethylated
A_68_P31412809	17	85709318	85709362	chr17:85709318-85709362	chr17:085709318-085709362					hypomethylated		x
A_68_P31494027	18	11239670	11239717	chr18:11239670-11239717	chr18:011239670-011239717					hypomethylated
A_68_P31494029	18	11239912	11239962	chr18:11239912-11239962	chr18:011239912-011239962					hypomethylated
A_68_P31565714	18	25629763	25629807	chr18:25629763-25629807	chr18:025629763-025629807		gene body		gene body	hypermethylated
A_68_P31565715	18	25629868	25629912	chr18:25629868-25629912	chr18:025629868-025629912		gene body		gene body	hypermethylated
A_68_P31565720	18	25630482	25630526	chr18:25630482-25630526	chr18:025630482-025630526		gene body		gene body	hypomethylated
A_68_P31620627	18	35999237	35999281	chr18:35999237-35999281	chr18:035999237-035999281					hypomethylated
A_68_P31620889	18	36046209	36046253	chr18:36046209-36046253	chr18:036046209-036046253					hypomethylated
A_68_P31620890	18	36046331	36046378	chr18:36046331-36046378	chr18:036046331-036046378					hypomethylated
A_68_P31620891	18	36046501	36046545	chr18:36046501-36046545	chr18:036046501-036046545					hypomethylated
A_68_P31679074	18	46975653	46975697	chr18:46975653-46975697	chr18:046975653-046975697	promoter	gene body		promoter&gene body	hypermethylated	x
A_68_P31679076	18	46975936	46975986	chr18:46975936-46975986	chr18:046975936-046975986		gene body		gene body	hypermethylated
A_68_P31801895	18	69323647	69323691	chr18:69323647-69323691	chr18:069323647-069323691					hypomethylated
A_68_P31801896	18	69323795	69323839	chr18:69323795-69323839	chr18:069323795-069323839					hypomethylated
A_68_P31801898	18	69323962	69324006	chr18:69323962-69324006	chr18:069323962-069324006					hypomethylated
A_68_P31836381	18	75467768	75467812	chr18:75467768-75467812	chr18:075467768-075467812					hypomethylated
A_68_P31836383	18	75467984	75468028	chr18:75467984-75468028	chr18:075467984-075468028					hypomethylated
A_68_P31844538	18	77063546	77063598	chr18:77063546-77063598	chr18:077063546-077063598		gene body		gene body	hypermethylated
A_68_P31847802	18	77646098	77646142	chr18:77646098-77646142	chr18:077646098-077646142		gene body		gene body	hypomethylated
A_68_P31863632	18	80484534	80484578	chr18:80484534-80484578	chr18:080484534-080484578		gene body		gene body	hypermethylated
A_68_P31863849	18	80524994	80525039	chr18:80524994-80525039	chr18:080524994-080525039		gene body		gene body	hypomethylated
A_68_P31933113	19	6184348	6184392	chr19:6184348-6184392	chr19:006184348-006184392	promoter			promoter	hypomethylated
A_68_P31988618	19	17904055	17904099	chr19:17904055-17904099	chr19:017904055-017904099		gene body		gene body	hypomethylated
A_68_P32022294	19	24291722	24291766	chr19:24291722-24291766	chr19:024291722-024291766	promoter	gene body		promoter&gene body	hypomethylated
A_68_P32022295	19	24291800	24291848	chr19:24291800-24291848	chr19:024291800-024291848	promoter	gene body		promoter&gene body	hypomethylated
A_68_P32094488	19	37299379	37299423	chr19:37299379-37299423	chr19:037299379-037299423					hypermethylated
A_68_P32127474	19	43652997	43653051	chr19:43652997-43653051	chr19:043652997-043653051					hypermethylated
A_68_P32134096	19	44794775	44794819	chr19:44794775-44794819	chr19:044794775-044794819					hypermethylated
A_68_P21037843	2	17949636	17949680	chr2:17949636-17949680	chr2:017949636-017949680		gene body	3'UTR	gene body&3'UTR	hypomethylated
A_68_P21041405	2	18685027	18685071	chr2:18685027-18685071	chr2:018685027-018685071					hypermethylated
A_68_P21052793	2	20887355	20887399	chr2:20887355-20887399	chr2:020887355-020887399	promoter	gene body		promoter&gene body	hypermethylated	x
A_68_P21076600	2	25962692	25962736	chr2:25962692-25962736	chr2:025962692-025962736					hypermethylated
A_68_P21110351	2	31458221	31458265	chr2:31458221-31458265	chr2:031458221-031458265					hypermethylated
A_68_P21110352	2	31458300	31458344	chr2:31458300-31458344	chr2:031458300-031458344					hypermethylated
A_68_P21110354	2	31458492	31458536	chr2:31458492-31458536	chr2:031458492-031458536					hypermethylated
A_68_P21110355	2	31458567	31458611	chr2:31458567-31458611	chr2:031458567-031458611					hypermethylated
A_68_P21134954	2	35483977	35484021	chr2:35483977-35484021	chr2:035483977-035484021		gene body		gene body	hypermethylated	x
A_68_P21134955	2	35484086	35484130	chr2:35484086-35484130	chr2:035484086-035484130		gene body		gene body	hypomethylated
A_68_P21138537	2	36032960	36033004	chr2:36032960-36033004	chr2:036032960-036033004					hypermethylated
A_68_P21594127	2	123781896	123781940	chr2:123781896-123781940	chr2:123781896-123781940					hypermethylated
A_68_P21745342	2	151394386	151394431	chr2:151394386-151394431	chr2:151394386-151394431		gene body		gene body	hypermethylated
A_68_P21839558	2	167808606	167808650	chr2:167808606-167808650	chr2:167808606-167808650					hypermethylated
A_68_P21839559	2	167808748	167808792	chr2:167808748-167808792	chr2:167808748-167808792					hypermethylated
A_68_P21839560	2	167808854	167808898	chr2:167808854-167808898	chr2:167808854-167808898					hypermethylated	x
A_68_P21870537	2	173228930	173228974	chr2:173228930-173228974	chr2:173228930-173228974		gene body		gene body	hypermethylated
A_68_P21870538	2	173229005	173229059	chr2:173229005-173229059	chr2:173229005-173229059		gene body		gene body	hypermethylated
A_68_P21870539	2	173229141	173229189	chr2:173229141-173229189	chr2:173229141-173229189		gene body		gene body	hypermethylated
A_68_P21870540	2	173229247	173229292	chr2:173229247-173229292	chr2:173229247-173229292		gene body		gene body	hypermethylated
A_68_P21888635	2	178048442	178048486	chr2:178048442-178048486	chr2:178048442-178048486	promoter	gene body		promoter&gene body	hypermethylated
A_68_P21936419	3	9234827	9234871	chr3:9234827-9234871	chr3:009234827-009234871		gene body		gene body	hypomethylated
A_68_P22048260	3	34645997	34646041	chr3:34645997-34646041	chr3:034645997-034646041					hypermethylated
A_68_P22085566	3	41661205	41661249	chr3:41661205-41661249	chr3:041661205-041661249	promoter	gene body		promoter&gene body	hypermethylated
A_68_P22392931	3	104881074	104881118	chr3:104881074-104881118	chr3:104881074-104881118					hypermethylated
A_68_P22483658	3	122610487	122610538	chr3:122610487-122610538	chr3:122610487-122610538		gene body		gene body	hypermethylated
A_68_P22532055	3	131428028	131428072	chr3:131428028-131428072	chr3:131428028-131428072					hypermethylated
A_68_P22717412	4	8849515	8849567	chr4:8849515-8849567	chr4:008849515-008849567					hypermethylated	x
A_68_P22889660	4	46635091	46635135	chr4:46635091-46635135	chr4:046635091-046635135		gene body		gene body	hypomethylated
A_68_P22889661	4	46635257	46635301	chr4:46635257-46635301	chr4:046635257-046635301		gene body		gene body	hypomethylated
A_68_P22889664	4	46635528	46635572	chr4:46635528-46635572	chr4:046635528-046635572		gene body		gene body	hypomethylated
A_68_P22934130	4	55501773	55501817	chr4:55501773-55501817	chr4:055501773-055501817					hypomethylated
A_68_P23226957	4	115460684	115460728	chr4:115460684-115460728	chr4:115460684-115460728					hypermethylated
A_68_P23288131	4	127473771	127473815	chr4:127473771-127473815	chr4:127473771-127473815	promoter			promoter	hypermethylated
A_68_P23292128	4	128132805	128132850	chr4:128132805-128132850	chr4:128132805-128132850					hypomethylated
A_68_P23309104	4	131192223	131192267	chr4:131192223-131192267	chr4:131192223-131192267	promoter			promoter	hypermethylated
A_68_P23309105	4	131192303	131192347	chr4:131192303-131192347	chr4:131192303-131192347	promoter			promoter	hypermethylated
A_68_P23309116	4	131193795	131193839	chr4:131193795-131193839	chr4:131193795-131193839	promoter		3'UTR	promoter3'UTR	hypermethylated
A_68_P23320947	4	133354132	133354176	chr4:133354132-133354176	chr4:133354132-133354176		gene body		gene body	hypermethylated
A_68_P23410163	4	149951730	149951774	chr4:149951730-149951774	chr4:149951730-149951774		gene body		gene body	hypermethylated
A_68_P23430799	4	153185633	153185677	chr4:153185633-153185677	chr4:153185633-153185677		gene body		gene body	hypomethylated
A_68_P23544547	5	24417956	24418000	chr5:24417956-24418000	chr5:024417956-024418000		gene body	3'UTR	gene body&3'UTR	hypermethylated
A_68_P23544552	5	24418449	24418493	chr5:24418449-24418493	chr5:024418449-024418493	promoter	gene body	3'UTR	promoter&gene body&3'UTR	hypomethylated
A_68_P23570722	5	30436246	30436290	chr5:30436246-30436290	chr5:030436246-030436290	promoter	gene body		promoter&gene body	hypermethylated
A_68_P23588840	5	33749746	33749790	chr5:33749746-33749790	chr5:033749746-033749790					hypermethylated
A_68_P23588845	5	33750344	33750388	chr5:33750344-33750388	chr5:033750344-033750388					hypermethylated
A_68_P23588922	5	33760133	33760177	chr5:33760133-33760177	chr5:033760133-033760177					hypermethylated
A_68_P23589613	5	33857056	33857112	chr5:33857056-33857112	chr5:033857056-033857112					hypomethylated
A_68_P23589614	5	33857161	33857218	chr5:33857161-33857218	chr5:033857161-033857218					hypomethylated
A_68_P23767820	5	67705737	67705781	chr5:67705737-67705781	chr5:067705737-067705781		gene body		gene body	hypermethylated	x
A_68_P23767821	5	67705821	67705865	chr5:67705821-67705865	chr5:067705821-067705865		gene body		gene body	hypermethylated	x
A_68_P23767822	5	67705918	67705962	chr5:67705918-67705962	chr5:067705918-067705962		gene body		gene body	hypermethylated	x
A_68_P23767824	5	67706175	67706219	chr5:67706175-67706219	chr5:067706175-067706219		gene body		gene body	hypermethylated
A_68_P23817349	5	77732786	77732830	chr5:77732786-77732830	chr5:077732786-077732830					hypermethylated
A_68_P23818508	5	77933196	77933240	chr5:77933196-77933240	chr5:077933196-077933240		gene body		gene body	hypermethylated
A_68_P23980019	5	110721267	110721311	chr5:110721267-110721311	chr5:110721267-110721311					hypomethylated
A_68_P23984174	5	111423250	111423294	chr5:111423250-111423294	chr5:111423250-111423294		gene body		gene body	hypermethylated	x
A_68_P23989282	5	112198391	112198444	chr5:112198391-112198444	chr5:112198391-112198444					hypermethylated
A_68_P23990803	5	112469542	112469590	chr5:112469542-112469590	chr5:112469542-112469590	promoter			promoter	hypermethylated	x
A_68_P24009257	5	115634996	115635046	chr5:115634996-115635046	chr5:115634996-115635046					hypermethylated
A_68_P24009259	5	115635207	115635251	chr5:115635207-115635251	chr5:115635207-115635251					hypermethylated
A_68_P24009361	5	115659480	115659524	chr5:115659480-115659524	chr5:115659480-115659524					hypermethylated
A_68_P24030190	5	119267415	119267459	chr5:119267415-119267459	chr5:119267415-119267459					hypermethylated
A_68_P24034727	5	120064001	120064045	chr5:120064001-120064045	chr5:120064001-120064045					hypermethylated
A_68_P24065931	5	125556689	125556733	chr5:125556689-125556733	chr5:125556689-125556733					hypomethylated
A_68_P24098213	5	131724391	131724435	chr5:131724391-131724435	chr5:131724391-131724435		gene body		gene body	hypomethylated
A_68_P24099183	5	131901372	131901416	chr5:131901372-131901416	chr5:131901372-131901416		gene body		gene body	hypomethylated
A_68_P24115625	5	135561542	135561586	chr5:135561542-135561586	chr5:135561542-135561586					hypomethylated
A_68_P24118204	5	136141662	136141706	chr5:136141662-136141706	chr5:136141662-136141706		gene body		gene body	hypermethylated
A_68_P24197924	6	3151637	3151681	chr6:3151637-3151681	chr6:003151637-003151681					hypomethylated
A_68_P24295434	6	23203944	23203988	chr6:23203944-23203988	chr6:023203944-023203988					hypermethylated	x
A_68_P24325043	6	29129628	29129672	chr6:29129628-29129672	chr6:029129628-029129672	promoter			promoter	hypermethylated
A_68_P24334772	6	30888000	30888044	chr6:30888000-30888044	chr6:030888000-030888044		gene body		gene body	hypermethylated	x
A_68_P24334773	6	30888134	30888180	chr6:30888134-30888180	chr6:030888134-030888180		gene body		gene body	hypermethylated	x
A_68_P24334775	6	30888411	30888455	chr6:30888411-30888455	chr6:030888411-030888455		gene body		gene body	hypermethylated	x
A_68_P24334776	6	30888524	30888568	chr6:30888524-30888568	chr6:030888524-030888568		gene body		gene body	hypermethylated	x
A_68_P24448825	6	52107119	52107163	chr6:52107119-52107163	chr6:052107119-052107163		gene body		gene body	hypomethylated
A_68_P24593530	6	83407021	83407065	chr6:83407021-83407065	chr6:083407021-083407065	promoter	gene body		promoter&gene body	hypomethylated		x
A_68_P24593531	6	83407101	83407146	chr6:83407101-83407146	chr6:083407101-083407146	promoter	gene body		promoter&gene body	hypomethylated
A_68_P24634427	6	90701575	90701619	chr6:90701575-90701619	chr6:090701575-090701619		gene body		gene body	hypomethylated
A_68_P24634428	6	90701751	90701795	chr6:90701751-90701795	chr6:090701751-090701795		gene body		gene body	hypomethylated
A_68_P24634960	6	90775584	90775628	chr6:90775584-90775628	chr6:090775584-090775628	promoter	gene body		promoter&gene body	hypomethylated
A_68_P24634961	6	90775738	90775782	chr6:90775738-90775782	chr6:090775738-090775782	promoter			promoter	hypomethylated
A_68_P24638013	6	91250709	91250753	chr6:91250709-91250753	chr6:091250709-091250753					hypermethylated
A_68_P24770498	6	115327556	115327600	chr6:115327556-115327600	chr6:115327556-115327600		gene body		gene body	hypermethylated
A_68_P24770500	6	115327778	115327823	chr6:115327778-115327823	chr6:115327778-115327823		gene body		gene body	hypermethylated
A_68_P24912677	6	143790568	143790614	chr6:143790568-143790614	chr6:143790568-143790614		gene body		gene body	hypermethylated
A_68_P24957693	7	6581463	6581507	chr7:6581463-6581507	chr7:006581463-006581507	promoter			promoter	hypomethylated		x
A_68_P24991904	7	18338144	18338188	chr7:18338144-18338188	chr7:018338144-018338188	promoter			promoter	hypomethylated
A_68_P24993486	7	18628507	18628551	chr7:18628507-18628551	chr7:018628507-018628551					hypermethylated
A_68_P25007553	7	24664238	24664282	chr7:24664238-24664282	chr7:024664238-024664282					hypermethylated	x
A_68_P25016959	7	27076459	27076503	chr7:27076459-27076503	chr7:027076459-027076503		gene body		gene body	hypermethylated	x
A_68_P25016960	7	27076586	27076630	chr7:27076586-27076630	chr7:027076586-027076630		gene body		gene body	hypermethylated
A_68_P25086971	7	44221454	44221498	chr7:44221454-44221498	chr7:044221454-044221498		gene body		gene body	hypermethylated
A_68_P25086972	7	44221573	44221617	chr7:44221573-44221617	chr7:044221573-044221617		gene body		gene body	hypermethylated
A_68_P25126430	7	51873903	51873947	chr7:51873903-51873947	chr7:051873903-051873947	promoter	gene body		promoter&gene body	hypermethylated
A_68_P25168849	7	62256184	62256228	chr7:62256184-62256228	chr7:062256184-062256228	promoter	gene body		promoter&gene body	hypomethylated
A_68_P25210554	7	70205153	70205197	chr7:70205153-70205197	chr7:070205153-070205197					hypermethylated
A_68_P25229887	7	73431895	73431940	chr7:73431895-73431940	chr7:073431895-073431940	promoter	gene body		promoter&gene body	hypermethylated
A_68_P25261464	7	79378634	79378678	chr7:79378634-79378678	chr7:079378634-079378678	promoter	gene body		promoter&gene body	hypermethylated
A_68_P25262700	7	79583596	79583640	chr7:79583596-79583640	chr7:079583596-079583640		gene body		gene body	hypermethylated
A_68_P25262703	7	79583955	79584000	chr7:79583955-79584000	chr7:079583955-079584000		gene body		gene body	hypermethylated
A_68_P25276880	7	82212363	82212407	chr7:82212363-82212407	chr7:082212363-082212407	promoter	gene body		promoter&gene body	hypomethylated
A_68_P25279961	7	82745228	82745278	chr7:82745228-82745278	chr7:082745228-082745278		gene body		gene body	hypomethylated
A_68_P25279971	7	82746422	82746466	chr7:82746422-82746466	chr7:082746422-082746466		gene body		gene body	hypermethylated	x
A_68_P25362932	7	99499647	99499691	chr7:99499647-99499691	chr7:099499647-099499691		gene body		gene body	hypermethylated	x
A_68_P25362933	7	99499773	99499817	chr7:99499773-99499817	chr7:099499773-099499817		gene body		gene body	hypermethylated
A_68_P25370742	7	100848487	100848531	chr7:100848487-100848531	chr7:100848487-100848531					hypomethylated
A_68_P25370743	7	100848615	100848659	chr7:100848615-100848659	chr7:100848615-100848659					hypomethylated
A_68_P25370744	7	100848769	100848813	chr7:100848769-100848813	chr7:100848769-100848813					hypomethylated
A_68_P25447030	7	116028438	116028482	chr7:116028438-116028482	chr7:116028438-116028482					hypomethylated
A_68_P25447031	7	116028556	116028600	chr7:116028556-116028600	chr7:116028556-116028600					hypomethylated
A_68_P25564247	7	137036738	137036782	chr7:137036738-137036782	chr7:137036738-137036782		gene body		gene body	hypomethylated		x
A_68_P25600929	7	143247728	143247772	chr7:143247728-143247772	chr7:143247728-143247772					hypermethylated
A_68_P25600979	7	143254753	143254797	chr7:143254753-143254797	chr7:143254753-143254797					hypermethylated
A_68_P25605218	7	143984871	143984915	chr7:143984871-143984915	chr7:143984871-143984915	promoter	gene body		promoter&gene body	hypomethylated
A_68_P25728857	8	27219256	27219305	chr8:27219256-27219305	chr8:027219256-027219305		gene body		gene body	hypomethylated
A_68_P25766304	8	34350481	34350525	chr8:34350481-34350525	chr8:034350481-034350525					hypermethylated
A_68_P26016846	8	86765247	86765291	chr8:86765247-86765291	chr8:086765247-086765291					hypermethylated
A_68_P26218686	8	123116038	123116082	chr8:123116038-123116082	chr8:123116038-123116082					hypermethylated	x
A_68_P26218687	8	123116108	123116152	chr8:123116108-123116152	chr8:123116108-123116152					hypermethylated	x
A_68_P26218688	8	123116204	123116248	chr8:123116204-123116248	chr8:123116204-123116248					hypermethylated	x
A_68_P26218689	8	123116346	123116390	chr8:123116346-123116390	chr8:123116346-123116390					hypermethylated	x
A_68_P26226906	8	124354902	124354947	chr8:124354902-124354947	chr8:124354902-124354947					hypomethylated
A_68_P26235080	8	125563887	125563931	chr8:125563887-125563931	chr8:125563887-125563931	promoter	gene body		promoter&gene body	hypermethylated	x
A_68_P26235081	8	125563999	125564043	chr8:125563999-125564043	chr8:125563999-125564043	promoter	gene body		promoter&gene body	hypermethylated	x
A_68_P26235084	8	125564482	125564526	chr8:125564482-125564526	chr8:125564482-125564526	promoter	gene body		promoter&gene body	hypermethylated
A_68_P26235085	8	125564550	125564594	chr8:125564550-125564594	chr8:125564550-125564594	promoter	gene body		promoter&gene body	hypermethylated
A_68_P26304290	9	11239526	11239570	chr9:11239526-11239570	chr9:011239526-011239570					hypomethylated
A_68_P26335719	9	17848395	17848439	chr9:17848395-17848439	chr9:017848395-017848439					hypomethylated
A_68_P26335720	9	17848518	17848562	chr9:17848518-17848562	chr9:017848518-017848562					hypomethylated
A_68_P26430600	9	37179129	37179176	chr9:37179129-37179176	Robo3		gene body		gene body	hypermethylated	x
A_68_P26430601	9	37179221	37179265	chr9:37179221-37179265	Robo3		gene body		gene body	hypermethylated	x
A_68_P26508624	9	51031320	51031364	chr9:51031320-51031364	chr9:051031320-051031364	promoter			promoter	hypomethylated
A_68_P26538538	9	56594768	56594812	chr9:56594768-56594812	chr9:056594768-056594812					hypermethylated
A_68_P26592541	9	66149021	66149065	chr9:66149021-66149065	chr9:066149021-066149065		gene body		gene body	hypermethylated
A_68_P26663732	9	79128032	79128079	chr9:79128032-79128079	chr9:079128032-079128079					hypermethylated
A_68_P26804348	9	106505529	106505573	chr9:106505529-106505573	chr9:106505529-106505573		gene body		gene body	hypomethylated
A_68_P26804349	9	106505646	106505690	chr9:106505646-106505690	chr9:106505646-106505690		gene body		gene body	hypomethylated
A_68_P26891988	9	122751898	122751942	chr9:122751898-122751942	chr9:122751898-122751942					hypermethylated
A_68_P33007794		1264231	1264275	chr:1264231-1264275	chrUn_random:001264231-001264275					hypermethylated
A_68_P33007796		1264464	1264508	chr:1264464-1264508	chrUn_random:001264464-001264508					hypermethylated
A_68_P32256940		10649120	10649165	chr:10649120-10649165	chrX:010649120-010649165					hypermethylated
A_68_P32257890		10822210	10822260	chr:10822210-10822260	chrX:010822210-010822260					hypomethylated
A_68_P32260648		11294399	11294444	chr:11294399-11294444	chrX:011294399-011294444		gene body		gene body	hypermethylated	x
A_68_P32260649		11294537	11294581	chr:11294537-11294581	chrX:011294537-011294581		gene body		gene body	hypermethylated	x
A_68_P32260670		11297040	11297084	chr:11297040-11297084	chrX:011297040-011297084		gene body		gene body	hypermethylated
A_68_P32260744		11309481	11309525	chr:11309481-11309525	chrX:011309481-011309525		gene body		gene body	hypomethylated
A_68_P32260745		11309582	11309637	chr:11309582-11309637	chrX:011309582-011309637		gene body		gene body	hypomethylated
A_68_P32260746		11309650	11309709	chr:11309650-11309709	chrX:011309650-011309709		gene body		gene body	hypomethylated
A_68_P32573118		99684853	99684897	chr:99684853-99684897	chrX:099684853-099684897		gene body		gene body	hypermethylated
A_68_P24141813	5	140776864	140776908	chr5:140776864-140776908	Chst12		gene body		gene body	hypermethylated
A_68_P26170766	8	114776776	114776820	chr8:114776776-114776820	Chst5		gene body		gene body	hypomethylated
A_68_P26170773	8	114777602	114777646	chr8:114777602-114777646	Chst5		gene body		gene body	hypomethylated
A_68_P25044999	7	34384519	34384563	chr7:34384519-34384563	Chst8		gene body		gene body	hypomethylated
A_68_P25045000	7	34384602	34384646	chr7:34384602-34384646	Chst8		gene body		gene body	hypomethylated
A_68_P25009414	7	24990449	24990504	chr7:24990449-24990504	Cic	promoter			promoter	hypermethylated
A_68_P31791364	18	67469362	67469406	chr18:67469362-67469406	Cidea	promoter	gene body		promoter&gene body	hypomethylated
A_68_P25948511	8	72815031	72815075	chr8:72815031-72815075	Cilp2		gene body		gene body	hypomethylated
A_68_P24114165	5	135270958	135271002	chr5:135270958-135271002	Cldn3	promoter	gene body	3'UTR	promoter&gene body&3'UTR	hypermethylated
A_68_P24114173	5	135271832	135271876	chr5:135271832-135271876	Cldn3		gene body	3'UTR	gene body&3'UTR	hypermethylated
A_68_P24113992	5	135230893	135230937	chr5:135230893-135230937	Cldn4		gene body		gene body	hypermethylated
A_68_P23401331	4	148431295	148431339	chr4:148431295-148431339	Clstn1		gene body		gene body	hypomethylated
A_68_P23401332	4	148431398	148431442	chr4:148431398-148431442	Clstn1		gene body		gene body	hypomethylated
A_68_P26846740	9	114692742	114692786	chr9:114692742-114692786	Cmtm8	promoter	gene body		promoter&gene body	hypermethylated
A_68_P29578363	14	45710091	45710135	chr14:45710091-45710135	Cnih	promoter	gene body		promoter&gene body	hypomethylated
A_68_P22476389	3	121419520	121419570	chr3:121419520-121419570	Cnn3		gene body		gene body	hypermethylated
A_68_P32145757	19	46815078	46815122	chr19:46815078-46815122	Cnnm2	promoter	gene body		promoter&gene body	hypermethylated
A_68_P25476684	7	121772480	121772524	chr7:121772480-121772524	Cog7	promoter	gene body		promoter&gene body	hypermethylated
A_68_P28047120	11	96666416	96666460	chr11:96666416-96666460	Copz2	promoter	gene body		promoter&gene body	hypomethylated
A_68_P32093239	19	37083491	37083543	chr19:37083491-37083543	Cpeb3			3'UTR	3'UTR	hypermethylated
A_68_P31126793	17	28965400	28965444	chr17:28965400-28965444	Cpne5	promoter			promoter	hypermethylated
A_68_P26527662	9	54563808	54563852	chr9:54563808-54563852	Crabp1		gene body		gene body	hypermethylated
A_68_P26527664	9	54563978	54564022	chr9:54563978-54564022	Crabp1		gene body		gene body	hypermethylated
A_68_P24725454	6	106765857	106765901	chr6:106765857-106765901	Crbn	promoter			promoter	hypomethylated
A_68_P21425960	2	91809317	91809361	chr2:91809317-91809361	Creb3l1		gene body		gene body	hypermethylated
A_68_P21425775	2	91776238	91776282	chr2:91776238-91776282	Creb3l1					hypermethylated
A_68_P21425776	2	91776325	91776369	chr2:91776325-91776369	Creb3l1					hypermethylated
A_68_P21976419	3	19886735	19886779	chr3:19886735-19886779	Crh		gene body	3'UTR	gene body&3'UTR	hypermethylated
A_68_P28089251	11	103949440	103949484	chr11:103949440-103949484	Crhr1	promoter	gene body		promoter&gene body	hypermethylated
A_68_P32229409	19	61279781	61279825	chr19:61279781-61279825	Csf2ra		gene body		gene body	hypomethylated
A_68_P30151913	15	38906878	38906922	chr15:38906878-38906922	Cthrc1	promoter			promoter	hypomethylated
A_68_P21393860	2	84459870	84459914	chr2:84459870-84459914	Ctnnd1	promoter			promoter	hypermethylated	x
A_68_P31208110	17	46113523	46113567	chr17:46113523-46113567	Cul7	promoter	gene body	3'UTR	promoter&gene body&3'UTR	hypomethylated
A_68_P29060389	13	56305879	56305923	chr13:56305879-56305923	Cxcl14	promoter	gene body		promoter&gene body	hypermethylated	x
A_68_P29060386	13	56305575	56305619	chr13:56305575-56305619	Cxcl14		gene body		gene body	hypermethylated	x
A_68_P27900832	11	70275831	70275875	chr11:70275831-70275875	Cxcl16	promoter	gene body		promoter&gene body	hypomethylated
A_68_P28160640	11	116470596	116470640	chr11:116470596-116470640	Cygb	promoter			promoter	hypermethylated
A_68_P28160639	11	116470493	116470537	chr11:116470493-116470537	Cygb	promoter			promoter	hypermethylated	x
A_68_P31147645	17	32663392	32663436	chr17:32663392-32663436	Cyp4f13		gene body		gene body	hypomethylated
A_68_P21424293	2	91530968	91531013	chr2:91530968-91531013	D030051N19Rik	promoter	gene body		promoter&gene body	hypermethylated
A_68_P27534513	10	126592685	126592740	chr10:126592685-126592740	D10Ertd610e	promoter	gene body	3'UTR	promoter&gene body&3'UTR	hypermethylated	x
A_68_P27534515	10	126592908	126592952	chr10:126592908-126592952	D10Ertd610e	promoter	gene body	3'UTR	promoter&gene body&3'UTR	hypermethylated	x
A_68_P27272486	10	77572853	77572897	chr10:77572853-77572897	D10Jhu81e	promoter	gene body	3'UTR	promoter&gene body&3'UTR	hypomethylated
A_68_P28174503	11	118707345	118707400	chr11:118707345-118707400	D11Bwg0517e		gene body		gene body	hypermethylated
A_68_P28174504	11	118707418	118707474	chr11:118707418-118707474	D11Bwg0517e		gene body		gene body	hypermethylated
A_68_P28174631	11	118724583	118724627	chr11:118724583-118724627	D11Bwg0517e		gene body		gene body	hypermethylated
A_68_P28174632	11	118724681	118724725	chr11:118724681-118724725	D11Bwg0517e		gene body		gene body	hypermethylated
A_68_P28174634	11	118724840	118724884	chr11:118724840-118724884	D11Bwg0517e		gene body		gene body	hypermethylated
A_68_P30350234	15	76552366	76552410	chr15:76552366-76552410	D15Wsu169e	promoter	gene body		promoter&gene body	hypermethylated
A_68_P32145200	19	46707544	46707588	chr19:46707544-46707588	D19Wsu162e		gene body		gene body	hypermethylated	x
A_68_P20354305	1	75358184	75358228	chr1:75358184-75358228	D1Bwg1363e		gene body	3'UTR	gene body&3'UTR	hypomethylated
A_68_P25992690	8	82008761	82008805	chr8:82008761-82008805	D630040G17Rik		gene body		gene body	hypomethylated
A_68_P25784089	8	37615756	37615804	chr8:37615756-37615804	D8Ertd82e		gene body		gene body	hypomethylated
A_68_P27504659	10	121045159	121045203	chr10:121045159-121045203	D930020B18Rik	promoter	gene body		promoter&gene body	hypermethylated
A_68_P26591484	9	65956000	65956054	chr9:65956000-65956054	Dapk2	promoter			promoter	hypermethylated
A_68_P27288001	10	80593477	80593521	chr10:80593477-80593521	Dapk3		gene body		gene body	hypomethylated
A_68_P25113824	7	49504601	49504652	chr7:49504601-49504652	Dbx1	promoter	gene body		promoter&gene body	hypermethylated
A_68_P25113816	7	49503479	49503523	chr7:49503479-49503523	Dbx1		gene body		gene body	hypermethylated
A_68_P24061890	5	124813866	124813921	chr5:124813866-124813921	Ddx55	promoter	gene body	3'UTR	promoter&gene body&3'UTR	hypermethylated
A_68_P31121207	17	27951200	27951244	chr17:27951200-27951244	Def6		gene body		gene body	hypomethylated
A_68_P31121208	17	27951287	27951331	chr17:27951287-27951331	Def6		gene body		gene body	hypomethylated
A_68_P31121209	17	27951436	27951480	chr17:27951436-27951480	Def6		gene body		gene body	hypomethylated
A_68_P28003593	11	88876951	88876995	chr11:88876951-88876995	Dgke	promoter			promoter	hypermethylated
A_68_P21785050	2	158486477	158486521	chr2:158486477-158486521	Dhx35	promoter	gene body		promoter&gene body	hypomethylated
A_68_P28737549	12	110727125	110727169	chr12:110727125-110727169	Dio3	promoter	gene body		promoter&gene body	hypermethylated
A_68_P28737550	12	110727206	110727254	chr12:110727206-110727254	Dio3	promoter	gene body		promoter&gene body	hypermethylated
A_68_P28737551	12	110727273	110727317	chr12:110727273-110727317	Dio3	promoter	gene body		promoter&gene body	hypermethylated
A_68_P31330059	17	70562615	70562659	chr17:70562615-70562659	Dlgap1		gene body		gene body	hypomethylated
A_68_P31330904	17	70722830	70722881	chr17:70722830-70722881	Dlgap1		gene body	3'UTR	gene body&3'UTR	hypermethylated
A_68_P21773262	2	156439679	156439736	chr2:156439679-156439736	Dlgap4		gene body		gene body	hypermethylated
A_68_P25021006	7	28003414	28003458	chr7:28003414-28003458	Dll3		gene body		gene body	hypermethylated
A_68_P21569152	2	119029601	119029645	chr2:119029601-119029645	Dll4			3'UTR	3'UTR	hypomethylated
A_68_P21320133	2	71346559	71346603	chr2:71346559-71346603	Dlx2		gene body		gene body	hypermethylated
A_68_P28036776	11	94937210	94937254	chr11:94937210-94937254	Dlx3		gene body		gene body	hypomethylated
A_68_P28036751	11	94934397	94934441	chr11:94934397-94934441	Dlx3	promoter			promoter	hypomethylated
A_68_P28036754	11	94934627	94934683	chr11:94934627-94934683	Dlx3	promoter			promoter	hypomethylated
A_68_P32030722	19	25677890	25677934	chr19:25677890-25677934	Dmrt3	promoter	gene body		promoter&gene body	hypermethylated
A_68_P26022588	8	87799234	87799278	chr8:87799234-87799278	Dnase2a		gene body	3'UTR	gene body&3'UTR	hypermethylated
A_68_P26022589	8	87799331	87799382	chr8:87799331-87799382	Dnase2a		gene body	3'UTR	gene body&3'UTR	hypermethylated	x
A_68_P20353311	1	75200558	75200602	chr1:75200558-75200602	Dnpep	promoter	gene body		promoter&gene body	hypermethylated
A_68_P27928211	11	75612448	75612492	chr11:75612448-75612492	Doc2b	promoter			promoter	hypermethylated	x
A_68_P25575627	7	138937901	138937945	chr7:138937901-138937945	Dpysl4		gene body	3'UTR	gene body&3'UTR	hypermethylated
A_68_P23539564	5	23540158	23540202	chr5:23540158-23540202	Drctnnb1a		gene body		gene body	hypomethylated
A_68_P25582097	7	139921700	139921744	chr7:139921700-139921744	Drd1ip		gene body		gene body	hypomethylated
A_68_P25587958	7	141145873	141145917	chr7:141145873-141145917	Drd4		gene body	3'UTR	gene body&3'UTR	hypermethylated
A_68_P25587940	7	141143477	141143521	chr7:141143477-141143521	Drd4	promoter	gene body		promoter&gene body	hypermethylated
A_68_P25587941	7	141143610	141143654	chr7:141143610-141143654	Drd4	promoter	gene body		promoter&gene body	hypermethylated
A_68_P25587942	7	141143725	141143769	chr7:141143725-141143769	Drd4	promoter	gene body		promoter&gene body	hypermethylated
A_68_P25587959	7	141145981	141146025	chr7:141145981-141146025	Drd4		gene body	3'UTR	gene body&3'UTR	hypermethylated	x
A_68_P25587960	7	141146057	141146101	chr7:141146057-141146101	Drd4		gene body	3'UTR	gene body&3'UTR	hypermethylated	x
A_68_P26473568	9	45181755	45181799	chr9:45181755-45181799	Dscaml1	promoter	gene body		promoter&gene body	hypermethylated
A_68_P26473567	9	45181661	45181705	chr9:45181661-45181705	Dscaml1	promoter	gene body		promoter&gene body	hypermethylated
A_68_P26473569	9	45181916	45181960	chr9:45181916-45181960	Dscaml1	promoter	gene body		promoter&gene body	hypermethylated
A_68_P26473573	9	45182395	45182442	chr9:45182395-45182442	Dscaml1	promoter	gene body		promoter&gene body	hypermethylated
A_68_P26473571	9	45182166	45182210	chr9:45182166-45182210	Dscaml1	promoter	gene body		promoter&gene body	hypermethylated	x
A_68_P26135494	8	108593589	108593633	chr8:108593589-108593633	E130303B06Rik		gene body	3'UTR	gene body&3'UTR	hypomethylated
A_68_P27921507	11	74435797	74435841	chr11:74435797-74435841	E130309D14Rik	promoter	gene body		promoter&gene body	hypermethylated
A_68_P27756961	11	44464061	44464105	chr11:44464061-44464105	Ebf1		gene body		gene body	hypermethylated
A_68_P31252965	17	55549384	55549438	chr17:55549384-55549438	Ebi3		gene body		gene body	hypomethylated		x
A_68_P31252966	17	55549544	55549589	chr17:55549544-55549589	Ebi3		gene body		gene body	hypomethylated		x
A_68_P31252967	17	55549660	55549704	chr17:55549660-55549704	Ebi3		gene body		gene body	hypomethylated		x
A_68_P30588585	16	20543479	20543523	chr16:20543479-20543523	Ece2	promoter	gene body		promoter&gene body	hypermethylated
A_68_P30588586	16	20543552	20543596	chr16:20543552-20543596	Ece2	promoter	gene body		promoter&gene body	hypermethylated	x
A_68_P26346139	9	20994420	20994464	chr9:20994420-20994464	Edg8		gene body		gene body	hypomethylated
A_68_P26346140	9	20994503	20994547	chr9:20994503-20994547	Edg8		gene body		gene body	hypomethylated
A_68_P26346141	9	20994614	20994658	chr9:20994614-20994658	Edg8		gene body		gene body	hypomethylated
A_68_P26346142	9	20994739	20994783	chr9:20994739-20994783	Edg8		gene body		gene body	hypomethylated
A_68_P26346143	9	20994877	20994921	chr9:20994877-20994921	Edg8		gene body		gene body	hypomethylated
A_68_P21908932	2	181086406	181086450	chr2:181086406-181086450	Eef1a2	promoter	gene body		promoter&gene body	hypermethylated	x
A_68_P25589000	7	141315932	141315976	chr7:141315932-141315976	Efcab4a		gene body		gene body	hypermethylated
A_68_P25589001	7	141316060	141316104	chr7:141316060-141316104	Efcab4a		gene body		gene body	hypermethylated	x
A_68_P25589002	7	141316137	141316181	chr7:141316137-141316181	Efcab4a		gene body		gene body	hypermethylated	x
A_68_P25589005	7	141316429	141316473	chr7:141316429-141316473	Efcab4a		gene body		gene body	hypermethylated	x
A_68_P25661170	8	12386086	12386130	chr8:12386086-12386130	EG434280	promoter	gene body		promoter&gene body	hypermethylated
A_68_P29699029	14	68814059	68814103	chr14:68814059-68814103	Egr3		gene body		gene body	hypermethylated
A_68_P29699030	14	68814256	68814300	chr14:68814256-68814300	Egr3		gene body		gene body	hypermethylated
A_68_P29699039	14	68815329	68815373	chr14:68815329-68815373	Egr3			3'UTR	3'UTR	hypermethylated	x
A_68_P29699040	14	68815406	68815450	chr14:68815406-68815450	Egr3			3'UTR	3'UTR	hypermethylated	x
A_68_P29699033	14	68814655	68814699	chr14:68814655-68814699	Egr3		gene body		gene body	hypermethylated	x
A_68_P29699036	14	68815005	68815049	chr14:68815005-68815049	Egr3		gene body		gene body	hypermethylated	x
A_68_P29699037	14	68815174	68815218	chr14:68815174-68815218	Egr3		gene body		gene body	hypermethylated	x
A_68_P25020877	7	27976396	27976455	chr7:27976396-27976455	Eid2	promoter			promoter	hypomethylated
A_68_P31677782	18	46723026	46723070	chr18:46723026-46723070	Eif1a	promoter	gene body		promoter&gene body	hypomethylated
A_68_P27897956	11	69736675	69736719	chr11:69736675-69736719	Eif5a	promoter	gene body		promoter&gene body	hypomethylated
A_68_P26350221	9	21801965	21802009	chr9:21801965-21802009	Elavl3	promoter	gene body		promoter&gene body	hypermethylated
A_68_P26350529	9	21867303	21867347	chr9:21867303-21867347	Elof1					hypomethylated
A_68_P26685702	9	83602898	83602942	chr9:83602898-83602942	Elovl4	promoter	gene body		promoter&gene body	hypomethylated
A_68_P27561755	11	5052485	5052529	chr11:5052485-5052529	Emid1	promoter			promoter	hypomethylated
A_68_P32219565	19	59511796	59511840	chr19:59511796-59511840	Emx2	promoter	gene body		promoter&gene body	hypermethylated
A_68_P32219567	19	59512052	59512096	chr19:59512052-59512096	Emx2	promoter	gene body		promoter&gene body	hypermethylated
A_68_P20884270	1	183760428	183760475	chr1:183760428-183760475	Enah		gene body		gene body	hypermethylated
A_68_P30378509	15	81414018	81414063	chr15:81414018-81414063	Ep300		gene body		gene body	hypermethylated
A_68_P31418979	17	86661585	86661629	chr17:86661585-86661629	Epas1	promoter			promoter	hypermethylated
A_68_P23309921	4	131320662	131320706	chr4:131320662-131320706	Epb4.1	promoter	gene body		promoter&gene body	hypermethylated
A_68_P21771125	2	156112054	156112098	chr2:156112054-156112098	Epb4.1l1	promoter			promoter	hypomethylated
A_68_P21771126	2	156112205	156112249	chr2:156112205-156112249	Epb4.1l1	promoter			promoter	hypomethylated
A_68_P23270847	4	124384774	124384818	chr4:124384774-124384818	Epha10		gene body		gene body	hypermethylated
A_68_P23363267	4	140580934	140580978	chr4:140580934-140580978	Epha2		gene body		gene body	hypermethylated	x
A_68_P26779721	9	102210068	102210112	chr9:102210068-102210112	Ephb1		gene body		gene body	hypermethylated
A_68_P23335694	4	136027982	136028026	chr4:136027982-136028026	Ephb2		gene body		gene body	hypermethylated
A_68_P23335795	4	136043117	136043165	chr4:136043117-136043165	Ephb2		gene body		gene body	hypermethylated
A_68_P24952006	7	4683659	4683703	chr7:4683659-4683703	Epn1	promoter	gene body	3'UTR	promoter&gene body&3'UTR	hypermethylated
A_68_P27849278	11	61395075	61395119	chr11:61395075-61395119	Epn2		gene body		gene body	hypermethylated
A_68_P30346631	15	76010716	76010760	chr15:76010716-76010760	Eppk1		gene body		gene body	hypomethylated
A_68_P30346634	15	76011072	76011116	chr15:76011072-76011116	Eppk1		gene body		gene body	hypermethylated
A_68_P23408690	4	149698617	149698661	chr4:149698617-149698661	Errfi1	promoter	gene body		promoter&gene body	hypomethylated
A_68_P23416677	4	150968934	150968978	chr4:150968934-150968978	Espn		gene body		gene body	hypermethylated
A_68_P23416679	4	150969190	150969234	chr4:150969190-150969234	Espn		gene body		gene body	hypermethylated
A_68_P23416734	4	150976114	150976158	chr4:150976114-150976158	Espn		gene body		gene body	hypermethylated
A_68_P23416733	4	150976041	150976085	chr4:150976041-150976085	Espn		gene body		gene body	hypermethylated	x
A_68_P26911207	10	5633996	5634040	chr10:5633996-5634040	Esr1		gene body		gene body	hypomethylated
A_68_P26911208	10	5634100	5634144	chr10:5634100-5634144	Esr1		gene body		gene body	hypomethylated
A_68_P26911209	10	5634232	5634276	chr10:5634232-5634276	Esr1		gene body		gene body	hypomethylated
A_68_P21050002	2	20437455	20437499	chr2:20437455-20437499	Etl4	promoter	gene body		promoter&gene body	hypomethylated
A_68_P28158152	11	116049107	116049151	chr11:116049107-116049151	Evpl		gene body		gene body	hypomethylated
A_68_P28158192	11	116054285	116054329	chr11:116054285-116054329	Evpl	promoter			promoter	hypermethylated
A_68_P28158193	11	116054372	116054416	chr11:116054372-116054416	Evpl	promoter			promoter	hypermethylated
A_68_P28158190	11	116054058	116054102	chr11:116054058-116054102	Evpl	promoter	gene body		promoter&gene body	hypermethylated	x
A_68_P21338572	2	74459943	74459987	chr2:74459943-74459987	Evx2	promoter	gene body		promoter&gene body	hypermethylated
A_68_P28575795	12	81382144	81382188	chr12:81382144-81382188	Exdl2	promoter	gene body		promoter&gene body	hypermethylated
A_68_P26132772	8	108179732	108179778	chr8:108179732-108179778	Exoc3l	promoter	gene body		promoter&gene body	hypermethylated
A_68_P32097003	19	37752770	37752814	chr19:37752770-37752814	Exoc6		gene body		gene body	hypermethylated	x
A_68_P30347562	15	76154403	76154462	chr15:76154403-76154462	Exosc4	promoter			promoter	hypomethylated
A_68_P29241527	13	96705477	96705523	chr13:96705477-96705523	F2r		gene body		gene body	hypomethylated
A_68_P31119042	17	27615100	27615144	chr17:27615100-27615144	F830021D11Rik		gene body		gene body	hypomethylated		x
A_68_P27856228	11	62695941	62695985	chr11:62695941-62695985	Fam18b	promoter	gene body	3'UTR	promoter&gene body&3'UTR	hypermethylated
A_68_P25020499	7	27878560	27878604	chr7:27878560-27878604	Fbl	promoter	gene body		promoter&gene body	hypomethylated
A_68_P24053120	5	123212345	123212389	chr5:123212345-123212389	Fbxl10		gene body		gene body	hypermethylated
A_68_P24053121	5	123212430	123212474	chr5:123212430-123212474	Fbxl10		gene body		gene body	hypermethylated
A_68_P26343223	9	20392893	20392937	chr9:20392893-20392937	Fbxl12	promoter	gene body		promoter&gene body	hypomethylated
A_68_P26343220	9	20392454	20392498	chr9:20392454-20392498	Fbxl12	promoter	gene body		promoter&gene body	hypomethylated
A_68_P26343221	9	20392639	20392685	chr9:20392639-20392685	Fbxl12	promoter	gene body		promoter&gene body	hypomethylated
A_68_P25023287	7	28441198	28441242	chr7:28441198-28441242	Fbxo17		gene body		gene body	hypermethylated
A_68_P26529947	9	55007216	55007260	chr9:55007216-55007260	Fbxo22	promoter	gene body	3'UTR	promoter&gene body&3'UTR	hypomethylated
A_68_P24991558	7	18276694	18276742	chr7:18276694-18276742	Fbxo46	promoter			promoter	hypermethylated
A_68_P29702605	14	69372072	69372116	chr14:69372072-69372116	Fgf17	promoter	gene body		promoter&gene body	hypermethylated
A_68_P29702644	14	69377002	69377046	chr14:69377002-69377046	Fgf17	promoter	gene body		promoter&gene body	hypermethylated
A_68_P29702645	14	69377077	69377121	chr14:69377077-69377121	Fgf17	promoter	gene body		promoter&gene body	hypermethylated
A_68_P29702603	14	69371774	69371818	chr14:69371774-69371818	Fgf17	promoter	gene body		promoter&gene body	hypermethylated	x
A_68_P27278712	10	79158446	79158490	chr10:79158446-79158490	Fgf22	promoter	gene body		promoter&gene body	hypermethylated
A_68_P25609537	7	144647530	144647576	chr7:144647530-144647576	Fgf3	promoter			promoter	hypermethylated
A_68_P25609535	7	144647299	144647343	chr7:144647299-144647343	Fgf3	promoter			promoter	hypermethylated	x
A_68_P32140185	19	45790625	45790669	chr19:45790625-45790669	Fgf8		gene body		gene body	hypomethylated
A_68_P29631461	14	57025076	57025130	chr14:57025076-57025130	Fgf9	promoter			promoter	hypomethylated
A_68_P26406179	9	32294922	32294981	chr9:32294922-32294981	Fli1					hypermethylated
A_68_P27810090	11	54281850	54281894	chr11:54281850-54281894	Fnip1	promoter	gene body		promoter&gene body	hypermethylated
A_68_P24992573	7	18463322	18463378	chr7:18463322-18463378	Fosb		gene body		gene body	hypermethylated	x
A_68_P24992574	7	18463460	18463504	chr7:18463460-18463504	Fosb		gene body		gene body	hypermethylated	x
A_68_P24992575	7	18463624	18463668	chr7:18463624-18463668	Fosb		gene body		gene body	hypermethylated	x
A_68_P24992576	7	18463785	18463833	chr7:18463785-18463833	Fosb		gene body		gene body	hypermethylated	x
A_68_P24992577	7	18463855	18463899	chr7:18463855-18463899	Fosb		gene body		gene body	hypermethylated	x
A_68_P28925095	13	31813986	31814030	chr13:31813986-31814030	Foxc1	promoter			promoter	hypermethylated
A_68_P26224617	8	124004123	124004167	chr8:124004123-124004167	Foxc2		gene body		gene body	hypermethylated
A_68_P23222242	4	114405299	114405343	chr4:114405299-114405343	Foxd2	promoter	gene body		promoter&gene body	hypomethylated
A_68_P23222243	4	114405379	114405423	chr4:114405379-114405423	Foxd2	promoter	gene body		promoter&gene body	hypomethylated
A_68_P23222240	4	114404968	114405014	chr4:114404968-114405014	Foxd2		gene body		gene body	hypomethylated
A_68_P22888268	4	46366548	46366592	chr4:46366548-46366592	Foxe1			3'UTR	3'UTR	hypermethylated
A_68_P28158774	11	116150816	116150860	chr11:116150816-116150860	Foxj1		gene body	3'UTR	gene body&3'UTR	hypermethylated
A_68_P27093479	10	41885340	41885384	chr10:41885340-41885384	Foxo3a		gene body		gene body	hypomethylated
A_68_P32563080		97457839	97457885	chr:97457839-97457885	Foxo4		gene body		gene body	hypomethylated
A_68_P31214656	17	47335665	47335711	chr17:47335665-47335711	Foxp4		gene body		gene body	hypomethylated
A_68_P23331227	4	135192830	135192874	chr4:135192830-135192874	Fuca1	promoter	gene body	3'UTR	promoter&gene body&3'UTR	hypermethylated
A_68_P23330839	4	135127976	135128022	chr4:135127976-135128022	Fusip1	promoter			promoter	hypomethylated
A_68_P26319139	9	14501650	14501694	chr9:14501650-14501694	Fut4		gene body		gene body	hypomethylated
A_68_P23451677	5	4762073	4762118	chr5:4762073-4762118	Fzd1		gene body		gene body	hypermethylated
A_68_P23451675	5	4761843	4761887	chr5:4761843-4761887	Fzd1		gene body		gene body	hypermethylated	x
A_68_P23451676	5	4761967	4762011	chr5:4761967-4762011	Fzd1		gene body		gene body	hypermethylated	x
A_68_P23451678	5	4762194	4762238	chr5:4762194-4762238	Fzd1		gene body		gene body	hypermethylated	x
A_68_P24084067	5	128914640	128914684	chr5:128914640-128914684	Fzd10	promoter	gene body		promoter&gene body	hypermethylated
A_68_P24084069	5	128914843	128914887	chr5:128914843-128914887	Fzd10	promoter	gene body		promoter&gene body	hypermethylated
A_68_P20294240	1	64669020	64669069	chr1:64669020-64669069	Fzd5		gene body		gene body	hypermethylated	x
A_68_P20294241	1	64669110	64669154	chr1:64669110-64669154	Fzd5		gene body		gene body	hypermethylated	x
A_68_P20294243	1	64669345	64669389	chr1:64669345-64669389	Fzd5		gene body		gene body	hypermethylated	x
A_68_P20294244	1	64669435	64669479	chr1:64669435-64669479	Fzd5		gene body		gene body	hypermethylated	x
A_68_P20294250	1	64670159	64670203	chr1:64670159-64670203	Fzd5		gene body		gene body	hypermethylated	x
A_68_P31484555	18	9214035	9214079	chr18:9214035-9214079	Fzd8		gene body		gene body	hypermethylated
A_68_P31484560	18	9214664	9214711	chr18:9214664-9214711	Fzd8		gene body		gene body	hypermethylated
A_68_P31484557	18	9214262	9214306	chr18:9214262-9214306	Fzd8		gene body		gene body	hypermethylated	x
A_68_P31484558	18	9214394	9214440	chr18:9214394-9214440	Fzd8		gene body		gene body	hypermethylated	x
A_68_P31484559	18	9214470	9214519	chr18:9214470-9214519	Fzd8		gene body		gene body	hypermethylated	x
A_68_P26001982	8	83775726	83775770	chr8:83775726-83775770	Gab1	promoter	gene body		promoter&gene body	hypermethylated
A_68_P31166993	17	36659175	36659219	chr17:36659175-36659219	Gabbr1		gene body		gene body	hypermethylated
A_68_P31166994	17	36659260	36659304	chr17:36659260-36659304	Gabbr1		gene body		gene body	hypermethylated
A_68_P22889982	4	46685744	46685788	chr4:46685744-46685788	Gabbr2		gene body		gene body	hypomethylated
A_68_P22889983	4	46685884	46685928	chr4:46685884-46685928	Gabbr2		gene body		gene body	hypomethylated
A_68_P22889984	4	46686071	46686115	chr4:46686071-46686115	Gabbr2		gene body		gene body	hypomethylated
A_68_P25151573	7	57459203	57459247	chr7:57459203-57459247	Gabrb3	promoter	gene body		promoter&gene body	hypermethylated
A_68_P25150558	7	57254818	57254862	chr7:57254818-57254862	Gabrg3	promoter	gene body		promoter&gene body	hypermethylated
A_68_P25150562	7	57255314	57255358	chr7:57255314-57255358	Gabrg3	promoter	gene body		promoter&gene body	hypermethylated
A_68_P27555132	11	3898824	3898868	chr11:3898824-3898868	Gal3st1		gene body		gene body	hypomethylated
A_68_P24466828	6	54967753	54967797	chr6:54967753-54967797	Gars	promoter	gene body		promoter&gene body	hypomethylated
A_68_P30964119	16	91536644	91536688	chr16:91536644-91536688	Gart-Son	promoter	gene body		promoter&gene body	hypermethylated
A_68_P27561154	11	4961995	4962039	chr11:4961995-4962039	Gas2l1		gene body	3'UTR	gene body&3'UTR	hypermethylated
A_68_P27561155	11	4962120	4962164	chr11:4962120-4962164	Gas2l1		gene body	3'UTR	gene body&3'UTR	hypermethylated
A_68_P27883391	11	67271928	67271972	chr11:67271928-67271972	Gas7					hypermethylated
A_68_P24620322	6	88160177	88160221	chr6:88160177-88160221	Gata2					hypomethylated
A_68_P20997455	2	9795359	9795403	chr2:9795359-9795403	Gata3		gene body		gene body	hypermethylated
A_68_P21903062	2	180263200	180263244	chr2:180263200-180263244	Gata5		gene body		gene body	hypermethylated
A_68_P31493046	18	11052798	11052842	chr18:11052798-11052842	Gata6	promoter	gene body		promoter&gene body	hypermethylated
A_68_P20432980	1	91760022	91760068	chr1:91760022-91760068	Gbx2		gene body		gene body	hypomethylated
A_68_P20432982	1	91760169	91760221	chr1:91760169-91760221	Gbx2		gene body		gene body	hypomethylated
A_68_P20432981	1	91760097	91760141	chr1:91760097-91760141	Gbx2		gene body		gene body	hypomethylated
A_68_P21568185	2	118859404	118859448	chr2:118859404-118859448	Gchfr	promoter	gene body		promoter&gene body	hypomethylated
A_68_P21568186	2	118859552	118859596	chr2:118859552-118859596	Gchfr	promoter	gene body		promoter&gene body	hypomethylated
A_68_P27565567	11	5801958	5802002	chr11:5801958-5802002	Gck		gene body		gene body	hypomethylated
A_68_P27565568	11	5802129	5802173	chr11:5802129-5802173	Gck		gene body		gene body	hypomethylated
A_68_P27565569	11	5802258	5802302	chr11:5802258-5802302	Gck		gene body		gene body	hypomethylated
A_68_P27565570	11	5802331	5802375	chr11:5802331-5802375	Gck		gene body		gene body	hypomethylated
A_68_P29996475	15	7757528	7757572	chr15:7757528-7757572	Gdnf	promoter			promoter	hypermethylated
A_68_P28082092	11	102709242	102709286	chr11:102709242-102709286	Gfap		gene body		gene body	hypermethylated
A_68_P28082093	11	102709352	102709396	chr11:102709352-102709396	Gfap		gene body		gene body	hypermethylated	x
A_68_P28082095	11	102709579	102709623	chr11:102709579-102709623	Gfap		gene body		gene body	hypermethylated	x
A_68_P28082096	11	102709659	102709704	chr11:102709659-102709704	Gfap		gene body		gene body	hypermethylated	x
A_68_P31099058	17	24423422	24423466	chr17:24423422-24423466	Gfer	promoter	gene body		promoter&gene body	hypomethylated
A_68_P23968415	5	107962227	107962273	chr5:107962227-107962273	Gfi1		gene body		gene body	hypomethylated
A_68_P23968425	5	107963491	107963535	chr5:107963491-107963535	Gfi1		gene body		gene body	hypomethylated
A_68_P23968426	5	107963639	107963683	chr5:107963639-107963683	Gfi1		gene body		gene body	hypomethylated
A_68_P23968428	5	107963842	107963886	chr5:107963842-107963886	Gfi1		gene body		gene body	hypomethylated
A_68_P23968414	5	107962155	107962199	chr5:107962155-107962199	Gfi1		gene body		gene body	hypomethylated
A_68_P27784886	11	49637976	49638021	chr11:49637976-49638021	Gfpt2	promoter	gene body		promoter&gene body	hypomethylated
A_68_P27784888	11	49638204	49638248	chr11:49638204-49638248	Gfpt2		gene body		gene body	hypomethylated
A_68_P27784890	11	49638438	49638487	chr11:49638438-49638487	Gfpt2		gene body		gene body	hypomethylated
A_68_P28842019	13	15253760	15253808	chr13:15253760-15253808	Gli3	promoter			promoter	hypermethylated
A_68_P23190562	4	106932810	106932854	chr4:106932810-106932854	Glis1	promoter	gene body		promoter&gene body	hypermethylated
A_68_P23190570	4	106933832	106933876	chr4:106933832-106933876	Glis1		gene body		gene body	hypermethylated
A_68_P31136612	17	30628987	30629031	chr17:30628987-30629031	Glp1r	promoter	gene body		promoter&gene body	hypermethylated
A_68_P21823445	2	165059785	165059829	chr2:165059785-165059829	Gm1008					hypomethylated
A_68_P21823447	2	165059931	165059977	chr2:165059931-165059977	Gm1008					hypomethylated
A_68_P20053062	1	15877566	15877610	chr1:15877566-15877610	Gm106	promoter	gene body		promoter&gene body	hypomethylated
A_68_P21565606	2	118393755	118393799	chr2:118393755-118393799	Gm1337		gene body		gene body	hypomethylated
A_68_P21565607	2	118393904	118393948	chr2:118393904-118393948	Gm1337		gene body		gene body	hypomethylated
A_68_P21565608	2	118393991	118394035	chr2:118393991-118394035	Gm1337		gene body		gene body	hypomethylated
A_68_P23591968	5	34300648	34300692	chr5:34300648-34300692	Gm1673	promoter	gene body		promoter&gene body	hypermethylated
A_68_P23979252	5	110603896	110603940	chr5:110603896-110603940	Gm1679		gene body		gene body	hypermethylated	x
A_68_P23979253	5	110604006	110604050	chr5:110604006-110604050	Gm1679		gene body		gene body	hypermethylated	x
A_68_P23979254	5	110604100	110604144	chr5:110604100-110604144	Gm1679		gene body		gene body	hypermethylated	x
A_68_P23979255	5	110604210	110604261	chr5:110604210-110604261	Gm1679		gene body		gene body	hypermethylated	x
A_68_P28744399	12	111933084	111933128	chr12:111933084-111933128	Gm266		gene body		gene body	hypermethylated
A_68_P31201733	17	45012969	45013013	chr17:45012969-45013013	Gm323	promoter	gene body		promoter&gene body	hypomethylated
A_68_P31201735	17	45013118	45013162	chr17:45013118-45013162	Gm323	promoter	gene body		promoter&gene body	hypomethylated
A_68_P31201715	17	45010721	45010765	chr17:45010721-45010765	Gm323		gene body		gene body	hypomethylated
A_68_P21779875	2	157606739	157606786	chr2:157606739-157606786	Gm691		gene body		gene body	hypermethylated
A_68_P23363642	4	140640626	140640670	chr4:140640626-140640670	Gm693	promoter	gene body		promoter&gene body	hypermethylated
A_68_P27877789	11	66341791	66341835	chr11:66341791-66341835	Gm879	promoter	gene body		promoter&gene body	hypermethylated
A_68_P21073104	2	25401226	25401270	chr2:25401226-25401270	Gm996		gene body		gene body	hypomethylated
A_68_P21073101	2	25400835	25400879	chr2:25400835-25400879	Gm996		gene body		gene body	hypomethylated
A_68_P21073102	2	25400958	25401003	chr2:25400958-25401003	Gm996		gene body		gene body	hypomethylated
A_68_P27290411	10	80947898	80947942	chr10:80947898-80947942	Gna11	promoter	gene body		promoter&gene body	hypomethylated
A_68_P31978255	19	16200463	16200507	chr19:16200463-16200507	Gnaq		gene body		gene body	hypermethylated
A_68_P22954223	4	59129688	59129732	chr4:59129688-59129732	Gng10	promoter	gene body		promoter&gene body	hypermethylated
A_68_P26867069	9	118408417	118408461	chr9:118408417-118408461	Golga4		gene body		gene body	hypomethylated
A_68_P22248557	3	76032625	76032669	chr3:76032625-76032669	Golph4		gene body		gene body	hypermethylated
A_68_P20451520	1	94678783	94678827	chr1:94678783-94678827	Gpc1	promoter	gene body		promoter&gene body	hypomethylated
A_68_P20451521	1	94678943	94678987	chr1:94678943-94678987	Gpc1	promoter	gene body		promoter&gene body	hypomethylated
A_68_P20451522	1	94679082	94679126	chr1:94679082-94679126	Gpc1	promoter	gene body		promoter&gene body	hypomethylated
A_68_P20451523	1	94679259	94679303	chr1:94679259-94679303	Gpc1	promoter	gene body		promoter&gene body	hypomethylated
A_68_P20451406	1	94663101	94663145	chr1:94663101-94663145	Gpc1		gene body		gene body	hypermethylated
A_68_P24129653	5	138509702	138509747	chr5:138509702-138509747	Gpc2	promoter	gene body		promoter&gene body	hypomethylated
A_68_P24129655	5	138509973	138510017	chr5:138509973-138510017	Gpc2-Stag3	promoter			promoter	hypomethylated
A_68_P24129657	5	138510162	138510206	chr5:138510162-138510206	Gpc2-Stag3	promoter			promoter	hypomethylated
A_68_P28530003	12	72989671	72989715	chr12:72989671-72989715	Gpr135	promoter		3'UTR	promoter3'UTR	hypermethylated
A_68_P28530004	12	72989791	72989836	chr12:72989791-72989836	Gpr135	promoter		3'UTR	promoter3'UTR	hypermethylated
A_68_P21331222	2	73187240	73187284	chr2:73187240-73187284	Gpr155	promoter			promoter	hypomethylated
A_68_P21054860	2	21285515	21285559	chr2:21285515-21285559	Gpr158	promoter	gene body		promoter&gene body	hypomethylated
A_68_P29936985	14	117041829	117041875	chr14:117041829-117041875	Gpr180		gene body		gene body	hypomethylated
A_68_P31953767	19	11007634	11007681	chr19:11007634-11007681	Gpr44		gene body	3'UTR	gene body&3'UTR	hypomethylated
A_68_P31953768	19	11007784	11007828	chr19:11007784-11007828	Gpr44		gene body	3'UTR	gene body&3'UTR	hypomethylated
A_68_P31953769	19	11007945	11007989	chr19:11007945-11007989	Gpr44		gene body	3'UTR	gene body&3'UTR	hypomethylated
A_68_P30350021	15	76525048	76525092	chr15:76525048-76525092	Gpt1		gene body	3'UTR	gene body&3'UTR	hypomethylated
A_68_P23195896	4	107904512	107904556	chr4:107904512-107904556	Gpx7	promoter	gene body		promoter&gene body	hypermethylated
A_68_P23195894	4	107904297	107904341	chr4:107904297-107904341	Gpx7	promoter	gene body		promoter&gene body	hypermethylated	x
A_68_P23195895	4	107904374	107904418	chr4:107904374-107904418	Gpx7	promoter	gene body		promoter&gene body	hypermethylated	x
A_68_P26443402	9	40206564	40206608	chr9:40206564-40206608	Gramd1b	promoter			promoter	hypermethylated
A_68_P28154943	11	115524790	115524834	chr11:115524790-115524834	Grb2	promoter			promoter	hypomethylated
A_68_P20844580	1	176673585	176673629	chr1:176673585-176673629	Grem2		gene body		gene body	hypomethylated
A_68_P28290299	12	25161640	25161684	chr12:25161640-25161684	Grhl1	promoter	gene body		promoter&gene body	hypomethylated
A_68_P30142984	15	37178315	37178359	chr15:37178315-37178359	Grhl2		gene body		gene body	hypermethylated
A_68_P23274596	4	124993683	124993727	chr4:124993683-124993727	Grik3		gene body		gene body	hypermethylated
A_68_P26458363	9	42648690	42648734	chr9:42648690-42648734	Grik4		gene body		gene body	hypomethylated
A_68_P26458364	9	42648823	42648867	chr9:42648823-42648867	Grik4		gene body		gene body	hypomethylated
A_68_P26458693	9	42694858	42694902	chr9:42694858-42694902	Grik4	promoter	gene body		promoter&gene body	hypermethylated	x
A_68_P25007840	7	24718793	24718837	chr7:24718793-24718837	Grik5		gene body		gene body	hypermethylated
A_68_P25007844	7	24719238	24719282	chr7:24719238-24719282	Grik5		gene body		gene body	hypermethylated
A_68_P25007846	7	24719396	24719440	chr7:24719396-24719440	Grik5		gene body		gene body	hypermethylated
A_68_P25007841	7	24718952	24718996	chr7:24718952-24718996	Grik5		gene body		gene body	hypermethylated
A_68_P25007842	7	24719029	24719073	chr7:24719029-24719073	Grik5		gene body		gene body	hypermethylated
A_68_P25007843	7	24719120	24719164	chr7:24719120-24719164	Grik5		gene body		gene body	hypermethylated
A_68_P25007847	7	24719494	24719538	chr7:24719494-24719538	Grik5		gene body		gene body	hypermethylated
A_68_P25007848	7	24719615	24719659	chr7:24719615-24719659	Grik5		gene body		gene body	hypermethylated
A_68_P21071306	2	25133344	25133390	chr2:25133344-25133390	Grin1		gene body		gene body	hypermethylated
A_68_P28152427	11	115082953	115082997	chr11:115082953-115082997	Grin2c	promoter	gene body	3'UTR	promoter&gene body&3'UTR	hypermethylated
A_68_P26936713	10	10379318	10379362	chr10:10379318-10379362	Grm1		gene body		gene body	hypomethylated
A_68_P31116316	17	27162245	27162290	chr17:27162245-27162290	Grm4		gene body		gene body	hypomethylated
A_68_P23321818	4	133523471	133523515	chr4:133523471-133523515	Grrp1		gene body		gene body	hypermethylated
A_68_P23321819	4	133523573	133523617	chr4:133523573-133523617	Grrp1		gene body		gene body	hypermethylated
A_68_P23321826	4	133524271	133524315	chr4:133524271-133524315	Grrp1		gene body		gene body	hypermethylated
A_68_P23321817	4	133523340	133523384	chr4:133523340-133523384	Grrp1		gene body		gene body	hypermethylated	x
A_68_P23321820	4	133523654	133523698	chr4:133523654-133523698	Grrp1		gene body		gene body	hypermethylated	x
A_68_P23321822	4	133523907	133523951	chr4:133523907-133523951	Grrp1		gene body		gene body	hypermethylated	x
A_68_P23321823	4	133524054	133524098	chr4:133524054-133524098	Grrp1		gene body		gene body	hypermethylated	x
A_68_P23321824	4	133524125	133524169	chr4:133524125-133524169	Grrp1		gene body		gene body	hypermethylated	x
A_68_P26220483	8	123374111	123374155	chr8:123374111-123374155	Gse1	promoter			promoter	hypomethylated
A_68_P26220859	8	123424119	123424163	chr8:123424119-123424163	Gse1		gene body		gene body	hypomethylated
A_68_P26220608	8	123391147	123391200	chr8:123391147-123391200	Gse1		gene body		gene body	hypermethylated
A_68_P26220610	8	123391340	123391384	chr8:123391340-123391384	Gse1		gene body		gene body	hypermethylated
A_68_P26220609	8	123391247	123391291	chr8:123391247-123391291	Gse1		gene body		gene body	hypermethylated	x
A_68_P23807226	5	75357546	75357590	chr5:75357546-75357590	Gsh2	promoter	gene body		promoter&gene body	hypermethylated
A_68_P23807227	5	75357617	75357661	chr5:75357617-75357661	Gsh2	promoter	gene body		promoter&gene body	hypermethylated
A_68_P23977812	5	110347267	110347311	chr5:110347267-110347311	Gtpbp6		gene body	3'UTR	gene body&3'UTR	hypomethylated		x
A_68_P23977813	5	110347342	110347386	chr5:110347342-110347386	Gtpbp6		gene body	3'UTR	gene body&3'UTR	hypomethylated		x
A_68_P23977816	5	110347567	110347611	chr5:110347567-110347611	Gtpbp6		gene body	3'UTR	gene body&3'UTR	hypomethylated
A_68_P23977824	5	110348432	110348476	chr5:110348432-110348476	Gtpbp6	promoter	gene body	3'UTR	promoter&gene body&3'UTR	hypomethylated
A_68_P23977814	5	110347423	110347467	chr5:110347423-110347467	Gtpbp6		gene body	3'UTR	gene body&3'UTR	hypomethylated
A_68_P23977815	5	110347502	110347546	chr5:110347502-110347546	Gtpbp6		gene body	3'UTR	gene body&3'UTR	hypomethylated
A_68_P23977817	5	110347656	110347700	chr5:110347656-110347700	Gtpbp6		gene body	3'UTR	gene body&3'UTR	hypomethylated
A_68_P23977818	5	110347748	110347792	chr5:110347748-110347792	Gtpbp6		gene body	3'UTR	gene body&3'UTR	hypomethylated
A_68_P27893910	11	69052461	69052505	chr11:69052461-69052505	Gucy2e		gene body		gene body	hypomethylated
A_68_P27893911	11	69052595	69052639	chr11:69052595-69052639	Gucy2e		gene body		gene body	hypomethylated
A_68_P21978659	3	20347019	20347063	chr3:20347019-20347063	Gyg	promoter	gene body		promoter&gene body	hypermethylated
A_68_P21428048	2	92171468	92171512	chr2:92171468-92171512	Gyltl1b	promoter	gene body		promoter&gene body	hypomethylated
A_68_P20877853	1	182630863	182630907	chr1:182630863-182630907	H3f3a					hypermethylated
A_68_P20877854	1	182631031	182631075	chr1:182631031-182631075	H3f3a					hypermethylated
A_68_P20877855	1	182631137	182631181	chr1:182631137-182631181	H3f3a					hypermethylated
A_68_P27827767	11	57647976	57648020	chr11:57647976-57648020	Hand1	promoter	gene body		promoter&gene body	hypomethylated
A_68_P22311348	3	88108455	88108499	chr3:88108455-88108499	Hapln2		gene body		gene body	hypermethylated
A_68_P22311358	3	88109754	88109798	chr3:88109754-88109798	Hapln2		gene body		gene body	hypermethylated
A_68_P31624327	18	36641107	36641151	chr18:36641107-36641151	Hbegf		gene body		gene body	hypermethylated
A_68_P21753007	2	152800235	152800279	chr2:152800235-152800279	Hck	promoter	gene body		promoter&gene body	hypermethylated
A_68_P27278459	10	79120828	79120872	chr10:79120828-79120872	Hcn2		gene body		gene body	hypermethylated
A_68_P26550025	9	58620429	58620474	chr9:58620429-58620474	Hcn4	promoter			promoter	hypermethylated
A_68_P23416919	4	151004219	151004263	chr4:151004219-151004263	Hes2		gene body		gene body	hypomethylated
A_68_P23416915	4	151003792	151003836	chr4:151003792-151003836	Hes2		gene body		gene body	hypomethylated
A_68_P23416917	4	151004039	151004083	chr4:151004039-151004083	Hes2		gene body		gene body	hypomethylated
A_68_P20442332	1	93243648	93243701	chr1:93243648-93243701	Hes6	promoter		3'UTR	promoter3'UTR	hypermethylated
A_68_P20442327	1	93242992	93243036	chr1:93242992-93243036	Hes6		gene body		gene body	hypermethylated
A_68_P20442326	1	93242905	93242949	chr1:93242905-93242949	Hes6		gene body		gene body	hypermethylated
A_68_P20442325	1	93242745	93242790	chr1:93242745-93242790	Hes6		gene body		gene body	hypermethylated	x
A_68_P26885588	9	121637618	121637662	chr9:121637618-121637662	Hhatl		gene body		gene body	hypomethylated		x
A_68_P27924574	11	74983508	74983552	chr11:74983508-74983552	Hic1		gene body	3'UTR	gene body&3'UTR	hypermethylated
A_68_P27924558	11	74981558	74981602	chr11:74981558-74981602	Hic1		gene body	3'UTR	gene body&3'UTR	hypermethylated	x
A_68_P27924577	11	74983836	74983880	chr11:74983836-74983880	Hic1	promoter	gene body		promoter&gene body	hypermethylated	x
A_68_P27924575	11	74983648	74983692	chr11:74983648-74983692	Hic1		gene body		gene body	hypermethylated	x
A_68_P27924576	11	74983729	74983773	chr11:74983729-74983773	Hic1		gene body		gene body	hypermethylated	x
A_68_P22872976	4	43677280	43677324	chr4:43677280-43677324	Hint2	promoter	gene body		promoter&gene body	hypomethylated
A_68_P24058541	5	124234958	124235002	chr5:124234958-124235002	Hip1r		gene body		gene body	hypermethylated
A_68_P20897126	1	186428788	186428835	chr1:186428788-186428835	Hlx1		gene body		gene body	hypermethylated
A_68_P20897125	1	186428697	186428741	chr1:186428697-186428741	Hlx1		gene body		gene body	hypermethylated	x
A_68_P23567708	5	29798563	29798607	chr5:29798563-29798607	Hlxb9					hypermethylated
A_68_P27289024	10	80749589	80749633	chr10:80749589-80749633	Hmg20b		gene body		gene body	hypomethylated
A_68_P27289026	10	80749905	80749949	chr10:80749905-80749949	Hmg20b		gene body		gene body	hypomethylated
A_68_P31117096	17	27282665	27282709	chr17:27282665-27282709	Hmga1	promoter			promoter	hypermethylated
A_68_P29247519	13	97770972	97771031	chr13:97770972-97771031	Hmgcr		gene body		gene body	hypomethylated
A_68_P30991207	16	96231956	96232000	chr16:96231956-96232000	Hmgn1		gene body		gene body	hypermethylated	x
A_68_P23600263	5	35714410	35714454	chr5:35714410-35714454	Hmx1					hypermethylated
A_68_P23600266	5	35714791	35714835	chr5:35714791-35714835	Hmx1					hypermethylated
A_68_P23600267	5	35714973	35715017	chr5:35714973-35715017	Hmx1					hypermethylated
A_68_P23600282	5	35716796	35716840	chr5:35716796-35716840	Hmx1					hypermethylated
A_68_P29614701	14	53818360	53818404	chr14:53818360-53818404	Homez	promoter	gene body		promoter&gene body	hypermethylated
A_68_P28043925	11	96158018	96158062	chr11:96158018-96158062	Hoxb3	promoter	gene body		promoter&gene body	hypomethylated
A_68_P28043928	11	96158390	96158434	chr11:96158390-96158434	Hoxb3	promoter	gene body		promoter&gene body	hypomethylated
A_68_P28043618	11	96121337	96121386	chr11:96121337-96121386	Hoxb5		gene body		gene body	hypermethylated
A_68_P30500679	15	102749630	102749674	chr15:102749630-102749674	Hoxc13	promoter	gene body		promoter&gene body	hypermethylated
A_68_P30500680	15	102749697	102749741	chr15:102749697-102749741	Hoxc13		gene body		gene body	hypermethylated
A_68_P21339341	2	74553938	74553982	chr2:74553938-74553982	Hoxd1					hypermethylated
A_68_P21338806	2	74488828	74488872	chr2:74488828-74488872	Hoxd10					hypermethylated
A_68_P21901454	2	180033177	180033221	chr2:180033177-180033221	Hrh3	promoter	gene body		promoter&gene body	hypermethylated
A_68_P24025033	5	118430535	118430579	chr5:118430535-118430579	Hrk	promoter			promoter	hypermethylated
A_68_P23627553	5	39932854	39932898	chr5:39932854-39932898	Hs3st1	promoter	gene body		promoter&gene body	hypermethylated	x
A_68_P20146387	1	36048438	36048482	chr1:36048438-36048482	Hs6st1		gene body		gene body	hypermethylated
A_68_P27995147	11	87433081	87433125	chr11:87433081-87433125	Hsf5	promoter		3'UTR	promoter3'UTR	hypermethylated
A_68_P25114500	7	49627259	49627303	chr7:49627259-49627303	Htatip2	promoter	gene body		promoter&gene body	hypomethylated
A_68_P26674971	9	81428648	81428692	chr9:81428648-81428692	Htr1b	promoter	gene body		promoter&gene body	hypermethylated
A_68_P26674969	9	81428470	81428514	chr9:81428470-81428514	Htr1b	promoter	gene body		promoter&gene body	hypermethylated
A_68_P26674970	9	81428548	81428592	chr9:81428548-81428592	Htr1b	promoter	gene body		promoter&gene body	hypermethylated
A_68_P23333958	4	135715242	135715286	chr4:135715242-135715286	Htr1d		gene body		gene body	hypermethylated
A_68_P30823193	16	65048052	65048096	chr16:65048052-65048096	Htr1f	promoter			promoter	hypermethylated
A_68_P26345184	9	20787160	20787204	chr9:20787160-20787204	Icam5		gene body		gene body	hypermethylated
A_68_P26345185	9	20787236	20787280	chr9:20787236-20787280	Icam5		gene body		gene body	hypermethylated
A_68_P28041812	11	95807713	95807757	chr11:95807713-95807757	Igf2bp1		gene body		gene body	hypomethylated
A_68_P28041811	11	95807639	95807683	chr11:95807639-95807683	Igf2bp1		gene body		gene body	hypomethylated
A_68_P28041927	11	95822931	95822975	chr11:95822931-95822975	Igf2bp1	promoter			promoter	hypermethylated
A_68_P28041918	11	95821988	95822032	chr11:95821988-95822032	Igf2bp1	promoter	gene body		promoter&gene body	hypermethylated
A_68_P28041913	11	95821432	95821477	chr11:95821432-95821477	Igf2bp1		gene body		gene body	hypermethylated
A_68_P20351513	1	74885065	74885109	chr1:74885065-74885109	Ihh	promoter			promoter	hypermethylated
A_68_P28057117	11	98362203	98362247	chr11:98362203-98362247	Ikzf3-Zpbp2	promoter			promoter	hypermethylated
A_68_P25954270	8	73745874	73745918	chr8:73745874-73745918	Il12rb1		gene body		gene body	hypermethylated
A_68_P25954271	8	73746051	73746095	chr8:73746051-73746095	Il12rb1		gene body		gene body	hypermethylated
A_68_P31759174	18	61817760	61817804	chr18:61817760-61817804	Il17b		gene body		gene body	hypermethylated
A_68_P31759172	18	61817501	61817545	chr18:61817501-61817545	Il17b		gene body		gene body	hypermethylated
A_68_P29628536	14	56496434	56496478	chr14:56496434-56496478	Il17d		gene body		gene body	hypermethylated
A_68_P24759766	6	113448326	113448370	chr6:113448326-113448370	Il17rc	promoter	gene body		promoter&gene body	hypermethylated
A_68_P24759769	6	113448626	113448670	chr6:113448626-113448670	Il17rc	promoter	gene body		promoter&gene body	hypermethylated
A_68_P24759770	6	113448715	113448759	chr6:113448715-113448759	Il17rc	promoter	gene body		promoter&gene body	hypermethylated
A_68_P24759765	6	113448229	113448273	chr6:113448229-113448273	Il17rc	promoter	gene body		promoter&gene body	hypermethylated	x
A_68_P24759767	6	113448444	113448488	chr6:113448444-113448488	Il17rc	promoter	gene body		promoter&gene body	hypermethylated	x
A_68_P24759664	6	113435339	113435383	chr6:113435339-113435383	Il17re	promoter	gene body		promoter&gene body	hypermethylated	x
A_68_P24759668	6	113435716	113435760	chr6:113435716-113435760	Il17re	promoter	gene body		promoter&gene body	hypermethylated	x
A_68_P20170470	1	40211257	40211301	chr1:40211257-40211301	Il1r1	promoter	gene body		promoter&gene body	hypermethylated
A_68_P25089588	7	44708395	44708442	chr7:44708395-44708442	Il4i1		gene body	3'UTR	gene body&3'UTR	hypermethylated
A_68_P25089587	7	44708290	44708334	chr7:44708290-44708334	Il4i1		gene body	3'UTR	gene body&3'UTR	hypermethylated	x
A_68_P24325224	6	29162361	29162405	chr6:29162361-29162405	Impdh1	promoter			promoter	hypermethylated
A_68_P32147203	19	47068915	47068959	chr19:47068915-47068959	Ina	promoter	gene body		promoter&gene body	hypermethylated
A_68_P32147204	19	47069024	47069068	chr19:47069024-47069068	Ina	promoter	gene body		promoter&gene body	hypermethylated
A_68_P32147202	19	47068825	47068869	chr19:47068825-47068869	Ina	promoter	gene body		promoter&gene body	hypermethylated	x
A_68_P20556964	1	121248152	121248196	chr1:121248152-121248196	Inhbb		gene body		gene body	hypermethylated
A_68_P27235135	10	70776902	70776946	chr10:70776902-70776946	Ipmk		gene body		gene body	hypomethylated
A_68_P25837690	8	48239862	48239906	chr8:48239862-48239906	Irf2	promoter	gene body		promoter&gene body	hypermethylated
A_68_P20947554	1	194854057	194854101	chr1:194854057-194854101	Irf6	promoter	gene body		promoter&gene body	hypomethylated
A_68_P25005382	7	24240605	24240649	chr7:24240605-24240649	Irgq		gene body		gene body	hypomethylated
A_68_P25005396	7	24242356	24242400	chr7:24242356-24242400	Irgq		gene body		gene body	hypermethylated	x
A_68_P25652218	8	10978562	10978606	chr8:10978562-10978606	Irs2					hypomethylated
A_68_P25652437	8	11006839	11006883	chr8:11006839-11006883	Irs2	promoter	gene body		promoter&gene body	hypomethylated
A_68_P25652438	8	11006956	11007000	chr8:11006956-11007000	Irs2	promoter	gene body		promoter&gene body	hypomethylated
A_68_P25652439	8	11007029	11007073	chr8:11007029-11007073	Irs2	promoter	gene body		promoter&gene body	hypomethylated
A_68_P25652440	8	11007095	11007139	chr8:11007095-11007139	Irs2	promoter	gene body		promoter&gene body	hypomethylated
A_68_P25652217	8	10978434	10978478	chr8:10978434-10978478	Irs2					hypomethylated
A_68_P24126845	5	137875227	137875271	chr5:137875227-137875271	Irs3	promoter	gene body	3'UTR	promoter&gene body&3'UTR	hypermethylated
A_68_P29130717	13	72428847	72428891	chr13:72428847-72428891	Irx1		gene body		gene body	hypermethylated
A_68_P29134818	13	73097001	73097045	chr13:73097001-73097045	Irx2	promoter	gene body		promoter&gene body	hypermethylated
A_68_P29138699	13	73734452	73734496	chr13:73734452-73734496	Irx4		gene body		gene body	hypermethylated	x
A_68_P26065137	8	95247046	95247090	chr8:95247046-95247090	Irx5	promoter	gene body		promoter&gene body	hypomethylated
A_68_P26531901	9	55344006	55344050	chr9:55344006-55344050	Isl2		gene body		gene body	hypermethylated
A_68_P26546363	9	58000000	58000051	chr9:58000000-58000051	Islr2	promoter	gene body		promoter&gene body	hypermethylated
A_68_P26546364	9	58000118	58000162	chr9:58000118-58000162	Islr2	promoter	gene body		promoter&gene body	hypermethylated
A_68_P24618419	6	87804128	87804179	chr6:87804128-87804179	Isy1	promoter	gene body		promoter&gene body	hypermethylated
A_68_P25952869	8	73524043	73524087	chr8:73524043-73524087	Isyna1		gene body	3'UTR	gene body&3'UTR	hypomethylated
A_68_P25952870	8	73524131	73524175	chr8:73524131-73524175	Isyna1		gene body	3'UTR	gene body&3'UTR	hypomethylated
A_68_P25952871	8	73524225	73524269	chr8:73524225-73524269	Isyna1		gene body	3'UTR	gene body&3'UTR	hypomethylated
A_68_P30496683	15	102052665	102052709	chr15:102052665-102052709	Itgb7		gene body		gene body	hypermethylated	x
A_68_P21571256	2	119435184	119435238	chr2:119435184-119435238	Itpka		gene body		gene body	hypermethylated
A_68_P21571258	2	119435469	119435522	chr2:119435469-119435522	Itpka		gene body		gene body	hypermethylated	x
A_68_P20875117	1	182168755	182168803	chr1:182168755-182168803	Itpkb	promoter	gene body		promoter&gene body	hypermethylated
A_68_P28997653	13	44741151	44741195	chr13:44741151-44741195	Jarid2	promoter			promoter	hypermethylated	x
A_68_P31614616	18	34903531	34903575	chr18:34903531-34903575	Jmjd1b		gene body		gene body	hypermethylated
A_68_P26885524	9	121626714	121626758	chr9:121626714-121626758	Kbtbd5	promoter	gene body		promoter&gene body	hypomethylated
A_68_P21833674	2	166796110	166796154	chr2:166796110-166796154	Kcnb1		gene body		gene body	hypomethylated
A_68_P21833675	2	166796176	166796220	chr2:166796176-166796220	Kcnb1		gene body		gene body	hypomethylated
A_68_P21834171	2	166879445	166879489	chr2:166879445-166879489	Kcnb1		gene body		gene body	hypermethylated
A_68_P25098817	7	46265083	46265127	chr7:46265083-46265127	Kcnc1		gene body		gene body	hypermethylated
A_68_P24284107	6	21165606	21165650	chr6:21165606-21165650	Kcnd2	promoter			promoter	hypomethylated
A_68_P21840411	2	167959705	167959749	chr2:167959705-167959749	Kcng1		gene body		gene body	hypomethylated		x
A_68_P21840386	2	167953907	167953951	chr2:167953907-167953951	Kcng1		gene body		gene body	hypomethylated
A_68_P21840390	2	167954282	167954326	chr2:167954282-167954326	Kcng1		gene body		gene body	hypomethylated
A_68_P21840391	2	167954371	167954415	chr2:167954371-167954415	Kcng1		gene body		gene body	hypomethylated
A_68_P21840410	2	167959608	167959652	chr2:167959608-167959652	Kcng1		gene body		gene body	hypomethylated
A_68_P21840415	2	167960113	167960159	chr2:167960113-167960159	Kcng1	promoter	gene body		promoter&gene body	hypomethylated
A_68_P21840418	2	167960410	167960454	chr2:167960410-167960454	Kcng1	promoter	gene body		promoter&gene body	hypomethylated
A_68_P28099140	11	105836639	105836683	chr11:105836639-105836683	Kcnh6		gene body		gene body	hypermethylated	x
A_68_P32140682	19	45869231	45869275	chr19:45869231-45869275	Kcnip2	promoter		3'UTR	promoter3'UTR	hypermethylated
A_68_P25095291	7	45687411	45687455	chr7:45687411-45687455	Kcnj14		gene body		gene body	hypermethylated	x
A_68_P20832391	1	174162746	174162790	chr1:174162746-174162790	Kcnj9		gene body		gene body	hypomethylated
A_68_P26255115	8	128881652	128881696	chr8:128881652-128881696	Kcnk1	promoter	gene body		promoter&gene body	hypermethylated
A_68_P31424873	17	87654265	87654309	chr17:87654265-87654309	Kcnk12		gene body		gene body	hypomethylated		x
A_68_P31424874	17	87654413	87654457	chr17:87654413-87654457	Kcnk12		gene body		gene body	hypomethylated		x
A_68_P31424877	17	87654789	87654833	chr17:87654789-87654833	Kcnk12		gene body		gene body	hypomethylated		x
A_68_P31424878	17	87654878	87654922	chr17:87654878-87654922	Kcnk12		gene body		gene body	hypomethylated		x
A_68_P31424879	17	87655044	87655090	chr17:87655044-87655090	Kcnk12		gene body		gene body	hypomethylated
A_68_P31424880	17	87655152	87655196	chr17:87655152-87655196	Kcnk12		gene body		gene body	hypomethylated
A_68_P31425157	17	87706466	87706510	chr17:87706466-87706510	Kcnk12	promoter			promoter	hypermethylated
A_68_P23573584	5	30898549	30898593	chr5:30898549-30898593	Kcnk3		gene body		gene body	hypomethylated
A_68_P23573583	5	30898438	30898482	chr5:30898438-30898482	Kcnk3		gene body		gene body	hypomethylated
A_68_P27475788	10	115878275	115878319	chr10:115878275-115878319	Kcnmb4	promoter			promoter	hypomethylated
A_68_P25954499	8	73782041	73782085	chr8:73782041-73782085	Kcnn1		gene body		gene body	hypomethylated
A_68_P25598740	7	142916482	142916526	chr7:142916482-142916526	Kcnq1	promoter			promoter	hypermethylated
A_68_P21074760	2	25700026	25700070	chr2:25700026-25700070	Kcnt1	promoter	gene body		promoter&gene body	hypermethylated
A_68_P21074758	2	25699769	25699813	chr2:25699769-25699813	Kcnt1	promoter	gene body		promoter&gene body	hypermethylated
A_68_P21074761	2	25700173	25700217	chr2:25700173-25700217	Kcnt1	promoter	gene body		promoter&gene body	hypermethylated	x
A_68_P31515571	18	15204796	15204842	chr18:15204796-15204842	Kctd1		gene body		gene body	hypomethylated
A_68_P31515576	18	15205380	15205428	chr18:15205380-15205428	Kctd1		gene body		gene body	hypomethylated
A_68_P25044851	7	34361557	34361601	chr7:34361557-34361601	Kctd15	promoter	gene body		promoter&gene body	hypermethylated
A_68_P28748273	12	112609307	112609351	chr12:112609307-112609351	Kif26a		gene body		gene body	hypermethylated
A_68_P30349814	15	76494577	76494621	chr15:76494577-76494621	Kifc2		gene body	3'UTR	gene body&3'UTR	hypermethylated
A_68_P23756018	5	65659009	65659053	chr5:65659009-65659053	Klb		gene body		gene body	hypermethylated	x
A_68_P28745984	12	112222329	112222376	chr12:112222329-112222376	Klc1		gene body		gene body	hypomethylated
A_68_P32016045	19	23203154	23203198	chr19:23203154-23203198	Klf9					hypomethylated
A_68_P32016047	19	23203409	23203453	chr19:23203409-23203453	Klf9					hypomethylated
A_68_P32016086	19	23208866	23208910	chr19:23208866-23208910	Klf9		gene body		gene body	hypermethylated
A_68_P30492232	15	101319494	101319538	chr15:101319494-101319538	Krt85	promoter	gene body		promoter&gene body	hypomethylated
A_68_P28225273	12	8947496	8947545	chr12:8947496-8947545	Laptm4a	promoter	gene body		promoter&gene body	hypermethylated
A_68_P32543254		92159488	92159532	chr:92159488-92159532	Las1l	promoter	gene body		promoter&gene body	hypermethylated
A_68_P31343017	17	72824567	72824612	chr17:72824567-72824612	Lbh		gene body		gene body	hypomethylated
A_68_P32137216	19	45287303	45287347	chr19:45287303-45287347	Lbx1		gene body		gene body	hypermethylated
A_68_P32137138	19	45277482	45277526	chr19:45277482-45277526	Lbx1					hypermethylated
A_68_P26574115	9	62944345	62944394	chr9:62944345-62944394	Lbxcor1		gene body		gene body	hypermethylated
A_68_P21115154	2	32217980	32218024	chr2:32217980-32218024	Lcn2-Ptges2	promoter	gene body		promoter&gene body	hypomethylated
A_68_P26348586	9	21474008	21474052	chr9:21474008-21474052	Ldlr	promoter	gene body		promoter&gene body	hypermethylated
A_68_P23340687	4	136850720	136850764	chr4:136850720-136850764	Ldlrad2					hypermethylated	x
A_68_P24946862	7	3296732	3296776	chr7:3296732-3296776	Leng4-Tsen34	promoter	gene body		promoter&gene body	hypermethylated
A_68_P24324309	6	29010163	29010207	chr6:29010163-29010207	Lep	promoter			promoter	hypomethylated
A_68_P25728010	8	27067595	27067639	chr8:27067595-27067639	Letm2-Whsc1l1	promoter			promoter	hypermethylated
A_68_P24142209	5	140858817	140858861	chr5:140858817-140858861	Lfng	promoter			promoter	hypomethylated
A_68_P29581908	14	46296075	46296119	chr14:46296075-46296119	Lgals3	promoter	gene body		promoter&gene body	hypomethylated
A_68_P20637312	1	136901785	136901829	chr1:136901785-136901829	Lgr6		gene body		gene body	hypermethylated
A_68_P20637314	1	136902004	136902048	chr1:136902004-136902048	Lgr6		gene body		gene body	hypermethylated	x
A_68_P29233348	13	95275318	95275366	chr13:95275318-95275366	Lhfpl2		gene body		gene body	hypermethylated
A_68_P27977993	11	84341378	84341424	chr11:84341378-84341424	Lhx1	promoter	gene body		promoter&gene body	hypermethylated
A_68_P24038672	5	120692622	120692666	chr5:120692622-120692666	Lhx5	promoter	gene body		promoter&gene body	hypermethylated
A_68_P25010076	7	25088653	25088697	chr7:25088653-25088697	Lipe		gene body		gene body	hypomethylated
A_68_P25010078	7	25088809	25088853	chr7:25088809-25088853	Lipe		gene body		gene body	hypomethylated
A_68_P28155553	11	115639814	115639858	chr11:115639814-115639858	Llgl2	promoter		3'UTR	promoter3'UTR	hypermethylated
A_68_P29054503	13	55360948	55360992	chr13:55360948-55360992	Lman2		gene body		gene body	hypermethylated
A_68_P22314006	3	88570425	88570481	chr3:88570425-88570481	Lmna		gene body		gene body	hypermethylated
A_68_P22314012	3	88571086	88571130	chr3:88571086-88571130	Lmna		gene body		gene body	hypermethylated
A_68_P22314007	3	88570512	88570556	chr3:88570512-88570556	Lmna		gene body		gene body	hypermethylated	x
A_68_P22314008	3	88570631	88570675	chr3:88570631-88570675	Lmna		gene body		gene body	hypermethylated	x
A_68_P22314010	3	88570913	88570957	chr3:88570913-88570957	Lmna		gene body		gene body	hypermethylated	x
A_68_P23804520	5	74901859	74901905	chr5:74901859-74901905	Lnx1		gene body		gene body	hypermethylated
A_68_P24171753	5	147387179	147387223	chr5:147387179-147387223	Lnx2-Rpo1-3	promoter			promoter	hypomethylated
A_68_P24171755	5	147387493	147387547	chr5:147387493-147387547	Lnx2-Rpo1-3	promoter			promoter	hypomethylated
A_68_P23345552	4	137667021	137667065	chr4:137667021-137667065	LOC625638		gene body		gene body	hypermethylated
A_68_P23345558	4	137667718	137667762	chr4:137667718-137667762	LOC625638		gene body		gene body	hypermethylated
A_68_P29696148	14	68344199	68344243	chr14:68344199-68344243	Loxl2	promoter			promoter	hypomethylated
A_68_P25022018	7	28167976	28168020	chr7:28167976-28168020	Lrfn1		gene body		gene body	hypomethylated
A_68_P25022020	7	28168149	28168194	chr7:28168149-28168194	Lrfn1		gene body		gene body	hypermethylated
A_68_P31220013	17	48398364	48398408	chr17:48398364-48398408	Lrfn2	promoter	gene body		promoter&gene body	hypermethylated
A_68_P25031210	7	30069274	30069318	chr7:30069274-30069318	Lrfn3		gene body		gene body	hypomethylated
A_68_P31253992	17	55714127	55714171	chr17:55714127-55714171	Lrg1		gene body	3'UTR	gene body&3'UTR	hypomethylated
A_68_P27528047	10	125369347	125369391	chr10:125369347-125369391	Lrig3	promoter	gene body		promoter&gene body	hypermethylated
A_68_P25048197	7	34912431	34912475	chr7:34912431-34912475	Lrp3		gene body	3'UTR	gene body&3'UTR	hypermethylated	x
A_68_P27180705	10	60871504	60871548	chr10:60871504-60871548	Lrrc20	promoter	gene body		promoter&gene body	hypermethylated
A_68_P30361553	15	78499128	78499172	chr15:78499128-78499172	Lrrc62		gene body		gene body	hypomethylated
A_68_P30361555	15	78499325	78499369	chr15:78499325-78499369	Lrrc62		gene body		gene body	hypomethylated
A_68_P22686356	3	158497604	158497648	chr3:158497604-158497648	Lrrc7	promoter			promoter	hypomethylated
A_68_P25034375	7	30681975	30682019	chr7:30681975-30682019	Lsr-Tmem162	promoter	gene body		promoter&gene body	hypermethylated
A_68_P29619752	14	54716069	54716113	chr14:54716069-54716113	Ltb4r2		gene body		gene body	hypomethylated
A_68_P31930669	19	5756885	5756929	chr19:5756885-5756929	Ltbp3		gene body	3'UTR	gene body&3'UTR	hypermethylated
A_68_P31930590	19	5746064	5746108	chr19:5746064-5746108	Ltbp3		gene body		gene body	hypermethylated
A_68_P25016753	7	27043116	27043169	chr7:27043116-27043169	Ltbp4	promoter	gene body		promoter&gene body	hypermethylated
A_68_P25466057	7	119687469	119687513	chr7:119687469-119687513	Lyrm1	promoter	gene body		promoter&gene body	hypermethylated
A_68_P26884585	9	121490348	121490392	chr9:121490348-121490392	Lyzl4-Vipr1	promoter			promoter	hypermethylated	x
A_68_P26884586	9	121490434	121490478	chr9:121490434-121490478	Lyzl4-Vipr1	promoter			promoter	hypermethylated	x
A_68_P22155916	3	55868407	55868451	chr3:55868407-55868451	Mab21l1	promoter	gene body		promoter&gene body	hypermethylated
A_68_P22155917	3	55868498	55868542	chr3:55868498-55868542	Mab21l1	promoter	gene body		promoter&gene body	hypermethylated
A_68_P22155918	3	55868627	55868675	chr3:55868627-55868675	Mab21l1	promoter	gene body		promoter&gene body	hypermethylated
A_68_P22155913	3	55868068	55868119	chr3:55868068-55868119	Mab21l1		gene body		gene body	hypermethylated
A_68_P22155914	3	55868140	55868184	chr3:55868140-55868184	Mab21l1		gene body		gene body	hypermethylated
A_68_P22155915	3	55868263	55868313	chr3:55868263-55868313	Mab21l1		gene body		gene body	hypermethylated
A_68_P26192683	8	118593566	118593610	chr8:118593566-118593610	Maf	promoter			promoter	hypomethylated
A_68_P24652027	6	93644120	93644164	chr6:93644120-93644164	Magi1		gene body	3'UTR	gene body&3'UTR	hypermethylated
A_68_P29330351	13	112869581	112869640	chr13:112869581-112869640	Map3k1		gene body		gene body	hypermethylated
A_68_P25018501	7	27382467	27382511	chr7:27382467-27382511	Map3k10	promoter	gene body		promoter&gene body	hypermethylated
A_68_P25018502	7	27382604	27382648	chr7:27382604-27382648	Map3k10	promoter	gene body		promoter&gene body	hypermethylated
A_68_P23316584	4	132523187	132523239	chr4:132523187-132523239	Map3k6		gene body	3'UTR	gene body&3'UTR	hypermethylated
A_68_P23316586	4	132523420	132523464	chr4:132523420-132523464	Map3k6		gene body	3'UTR	gene body&3'UTR	hypermethylated
A_68_P23316581	4	132522835	132522879	chr4:132522835-132522879	Map3k6		gene body	3'UTR	gene body&3'UTR	hypermethylated
A_68_P23316583	4	132523051	132523095	chr4:132523051-132523095	Map3k6		gene body	3'UTR	gene body&3'UTR	hypermethylated	x
A_68_P30423454	15	88974153	88974197	chr15:88974153-88974197	Mapk11		gene body		gene body	hypermethylated	x
A_68_P30423455	15	88974282	88974328	chr15:88974282-88974328	Mapk11		gene body		gene body	hypermethylated	x
A_68_P30423456	15	88974361	88974405	chr15:88974361-88974405	Mapk11		gene body		gene body	hypermethylated	x
A_68_P30423457	15	88974475	88974519	chr15:88974475-88974519	Mapk11		gene body		gene body	hypermethylated	x
A_68_P30423458	15	88974667	88974711	chr15:88974667-88974711	Mapk11		gene body		gene body	hypermethylated	x
A_68_P27535217	10	126714922	126714974	chr10:126714922-126714974	Mars	promoter			promoter	hypermethylated
A_68_P26022615	8	87803073	87803117	chr8:87803073-87803117	Mast1		gene body	3'UTR	gene body&3'UTR	hypomethylated
A_68_P26022616	8	87803205	87803249	chr8:87803205-87803249	Mast1		gene body	3'UTR	gene body&3'UTR	hypomethylated
A_68_P26022781	8	87835761	87835805	chr8:87835761-87835805	Mast1-Rtbdn	promoter			promoter	hypermethylated
A_68_P27288385	10	80660863	80660907	chr10:80660863-80660907	Matk	promoter	gene body		promoter&gene body	hypomethylated
A_68_P27535079	10	126693249	126693294	chr10:126693249-126693294	Mbd6-Ddit3	promoter			promoter	hypermethylated
A_68_P25664799	8	12915628	12915672	chr8:12915628-12915672	Mcf2l	promoter			promoter	hypermethylated	x
A_68_P25664800	8	12915799	12915843	chr8:12915799-12915843	Mcf2l	promoter			promoter	hypermethylated	x
A_68_P31130150	17	29569050	29569094	chr17:29569050-29569094	Mdga1		gene body		gene body	hypermethylated
A_68_P31130153	17	29569417	29569461	chr17:29569417-29569461	Mdga1		gene body		gene body	hypermethylated
A_68_P24117829	5	136063296	136063340	chr5:136063296-136063340	Mdh2	promoter	gene body		promoter&gene body	hypermethylated
A_68_P31734234	18	57258422	57258466	chr18:57258422-57258466	Megf10	promoter	gene body		promoter&gene body	hypermethylated
A_68_P25285303	7	83760660	83760704	chr7:83760660-83760704	Mesdc1-Mesdc2	promoter			promoter	hypermethylated
A_68_P25780634	8	37057067	37057111	chr8:37057067-37057111	Mfhas1	promoter	gene body		promoter&gene body	hypomethylated
A_68_P25780635	8	37057211	37057255	chr8:37057211-37057255	Mfhas1	promoter	gene body		promoter&gene body	hypomethylated
A_68_P23439860	4	154498774	154498818	chr4:154498774-154498818	Mib2	promoter	gene body		promoter&gene body	hypermethylated
A_68_P27281288	10	79552246	79552290	chr10:79552246-79552290	Midn		gene body		gene body	hypermethylated
A_68_P20877314	1	182534020	182534064	chr1:182534020-182534064	Mixl1	promoter			promoter	hypermethylated	x
A_68_P27996585	11	87669362	87669406	chr11:87669362-87669406	Mks1	promoter			promoter	hypomethylated
A_68_P30422455	15	88810450	88810494	chr15:88810450-88810494	Mlc1-Mov10l1	promoter			promoter	hypermethylated
A_68_P26470171	9	44632002	44632046	chr9:44632002-44632046	Mll1	promoter	gene body		promoter&gene body	hypomethylated
A_68_P27971521	11	83258953	83258997	chr11:83258953-83258997	Mmp28		gene body	3'UTR	gene body&3'UTR	hypermethylated
A_68_P27971522	11	83259067	83259111	chr11:83259067-83259111	Mmp28		gene body	3'UTR	gene body&3'UTR	hypermethylated
A_68_P27971523	11	83259149	83259193	chr11:83259149-83259193	Mmp28		gene body	3'UTR	gene body&3'UTR	hypermethylated
A_68_P23985662	5	111658532	111658576	chr5:111658532-111658576	Mn1	promoter	gene body		promoter&gene body	hypomethylated
A_68_P23985663	5	111658645	111658689	chr5:111658645-111658689	Mn1	promoter	gene body		promoter&gene body	hypomethylated
A_68_P23985664	5	111658728	111658772	chr5:111658728-111658772	Mn1	promoter	gene body		promoter&gene body	hypomethylated
A_68_P23985665	5	111658807	111658851	chr5:111658807-111658851	Mn1	promoter	gene body		promoter&gene body	hypomethylated
A_68_P23985666	5	111658904	111658948	chr5:111658904-111658948	Mn1	promoter	gene body		promoter&gene body	hypomethylated
A_68_P23985667	5	111658977	111659021	chr5:111658977-111659021	Mn1		gene body		gene body	hypomethylated
A_68_P23985684	5	111660829	111660873	chr5:111660829-111660873	Mn1		gene body		gene body	hypermethylated	x
A_68_P27922683	11	74646233	74646277	chr11:74646233-74646277	Mnt	promoter			promoter	hypermethylated
A_68_P26811671	9	107759862	107759906	chr9:107759862-107759906	Mon1a		gene body		gene body	hypermethylated
A_68_P26179658	8	116521271	116521324	chr8:116521271-116521324	Mon1b	promoter			promoter	hypermethylated
A_68_P27553119	11	3549485	3549529	chr11:3549485-3549529	Morc2a	promoter	gene body		promoter&gene body	hypomethylated
A_68_P24436604	6	50126835	50126879	chr6:50126835-50126879	Mpp6		gene body		gene body	hypermethylated	x
A_68_P21548580	2	115551871	115551915	chr2:115551871-115551915	Mrg1			3'UTR	3'UTR	hypermethylated
A_68_P24009625	5	115708274	115708318	chr5:115708274-115708318	Msi1		gene body		gene body	hypomethylated		x
A_68_P21044522	2	19289535	19289579	chr2:19289535-19289579	Msrb2	promoter	gene body		promoter&gene body	hypermethylated
A_68_P29044039	13	53470108	53470152	chr13:53470108-53470152	Msx2					hypermethylated
A_68_P28553309	12	77243916	77243960	chr12:77243916-77243960	Mthfd1	promoter	gene body		promoter&gene body	hypermethylated	x
A_68_P27994999	11	87411586	87411631	chr11:87411586-87411631	Mtmr4		gene body		gene body	hypermethylated
A_68_P24611353	6	86634738	86634782	chr6:86634738-86634782	Mxd1	promoter	gene body		promoter&gene body	hypomethylated
A_68_P23440921	4	154685710	154685754	chr4:154685710-154685754	Mxra8		gene body		gene body	hypermethylated
A_68_P28246265	12	12962984	12963030	chr12:12962984-12963030	Mycn		gene body		gene body	hypomethylated
A_68_P28246268	12	12963224	12963268	chr12:12963224-12963268	Mycn		gene body		gene body	hypomethylated
A_68_P28246270	12	12963373	12963417	chr12:12963373-12963417	Mycn		gene body		gene body	hypomethylated
A_68_P25088767	7	44537381	44537425	chr7:44537381-44537425	Myh14					hypermethylated
A_68_P25088766	7	44537300	44537344	chr7:44537300-44537344	Myh14					hypermethylated	x
A_68_P25088768	7	44537466	44537510	chr7:44537466-44537510	Myh14					hypermethylated	x
A_68_P30344753	15	75721191	75721235	chr15:75721191-75721235	Naprt1		gene body	3'UTR	gene body&3'UTR	hypomethylated
A_68_P24112020	5	134506480	134506524	chr5:134506480-134506524	Ncf1		gene body		gene body	hypomethylated		x
A_68_P24112021	5	134506646	134506690	chr5:134506646-134506690	Ncf1		gene body		gene body	hypomethylated		x
A_68_P24112022	5	134506715	134506759	chr5:134506715-134506759	Ncf1		gene body		gene body	hypomethylated		x
A_68_P24112023	5	134506803	134506847	chr5:134506803-134506847	Ncf1		gene body		gene body	hypomethylated		x
A_68_P24112024	5	134506869	134506914	chr5:134506869-134506914	Ncf1		gene body		gene body	hypomethylated
A_68_P20189690	1	43498653	43498697	chr1:43498653-43498697	Nck2		gene body		gene body	hypermethylated	x
A_68_P21826985	2	165684513	165684557	chr2:165684513-165684557	Ncoa3		gene body		gene body	hypermethylated
A_68_P26551396	9	58833954	58833998	chr9:58833954-58833998	Neo1		gene body		gene body	hypomethylated
A_68_P29060175	13	56268580	56268624	chr13:56268580-56268624	Neurog1					hypermethylated
A_68_P27184376	10	61529046	61529090	chr10:61529046-61529090	Neurog3		gene body		gene body	hypermethylated
A_68_P24444199	6	51362990	51363034	chr6:51362990-51363034	Nfe2l3		gene body		gene body	hypermethylated	x
A_68_P23134315	4	97264233	97264277	chr4:97264233-97264277	Nfia		gene body		gene body	hypomethylated
A_68_P26021880	8	87674254	87674303	chr8:87674254-87674303	Nfix		gene body		gene body	hypermethylated
A_68_P26021786	8	87662163	87662207	chr8:87662163-87662207	Nfix		gene body		gene body	hypermethylated	x
A_68_P26021788	8	87662362	87662406	chr8:87662362-87662406	Nfix		gene body		gene body	hypermethylated	x
A_68_P26021881	8	87674386	87674430	chr8:87674386-87674430	Nfix		gene body		gene body	hypermethylated	x
A_68_P26021882	8	87674463	87674507	chr8:87674463-87674507	Nfix		gene body		gene body	hypermethylated	x
A_68_P26021883	8	87674563	87674607	chr8:87674563-87674607	Nfix		gene body		gene body	hypermethylated	x
A_68_P31158453	17	34843289	34843333	chr17:34843289-34843333	Nfkbil1	promoter	gene body		promoter&gene body	hypomethylated
A_68_P29011115	13	47025280	47025324	chr13:47025280-47025324	Nhlrc1	promoter	gene body		promoter&gene body	hypermethylated	x
A_68_P29011113	13	47025100	47025150	chr13:47025100-47025150	Nhlrc1		gene body		gene body	hypermethylated	x
A_68_P29011114	13	47025182	47025226	chr13:47025182-47025226	Nhlrc1		gene body		gene body	hypermethylated	x
A_68_P32127591	19	43667964	43668008	chr19:43667964-43668008	Nkx2-3		gene body		gene body	hypermethylated
A_68_P25578920	7	139436025	139436069	chr7:139436025-139436069	Nkx6-2	promoter			promoter	hypermethylated
A_68_P28989932	13	43409273	43409317	chr13:43409273-43409317	Nol7	promoter			promoter	hypermethylated
A_68_P26585803	9	64899964	64900012	chr9:64899964-64900012	Nope	promoter	gene body		promoter&gene body	hypermethylated
A_68_P21079213	2	26325399	26325443	chr2:26325399-26325443	Notch1	promoter	gene body		promoter&gene body	hypermethylated
A_68_P22325401	3	90550951	90550995	chr3:90550951-90550995	Npr1		gene body		gene body	hypermethylated
A_68_P22325399	3	90550677	90550721	chr3:90550677-90550721	Npr1		gene body		gene body	hypermethylated
A_68_P22325400	3	90550792	90550836	chr3:90550792-90550836	Npr1		gene body		gene body	hypermethylated	x
A_68_P28178600	11	119365851	119365895	chr11:119365851-119365895	Nptx1	promoter	gene body		promoter&gene body	hypermethylated
A_68_P25210870	7	70243272	70243316	chr7:70243272-70243316	Nr2f2		gene body		gene body	hypermethylated
A_68_P25210873	7	70243648	70243692	chr7:70243648-70243692	Nr2f2		gene body		gene body	hypermethylated
A_68_P25956628	8	74309836	74309880	chr8:74309836-74309880	Nr2f6		gene body		gene body	hypomethylated
A_68_P25956586	8	74305040	74305084	chr8:74305040-74305084	Nr2f6		gene body	3'UTR	gene body&3'UTR	hypermethylated
A_68_P21239978	2	56926962	56927006	chr2:56926962-56927006	Nr4a2		gene body		gene body	hypermethylated
A_68_P21239980	2	56927321	56927365	chr2:56927321-56927365	Nr4a2		gene body		gene body	hypermethylated
A_68_P21239982	2	56927515	56927566	chr2:56927515-56927566	Nr4a2		gene body		gene body	hypermethylated
A_68_P21150021	2	38534356	38534400	chr2:38534356-38534400	Nr5a1		gene body		gene body	hypermethylated	x
A_68_P28950790	13	36742615	36742659	chr13:36742615-36742659	Nrn1	promoter			promoter	hypermethylated	x
A_68_P31258140	17	56437033	56437077	chr17:56437033-56437077	Nrtn		gene body		gene body	hypermethylated
A_68_P28153833	11	115307601	115307646	chr11:115307601-115307646	Nt5c	promoter	gene body	3'UTR	promoter&gene body&3'UTR	hypomethylated
A_68_P27889079	11	68201021	68201065	chr11:68201021-68201065	Ntn1		gene body		gene body	hypermethylated
A_68_P22422565	3	110270323	110270367	chr3:110270323-110270367	Ntng1		gene body		gene body	hypermethylated
A_68_P29075362	13	58817956	58818002	chr13:58817956-58818002	Ntrk2		gene body		gene body	hypermethylated	x
A_68_P21112483	2	31796737	31796781	chr2:31796737-31796781	Nup214	promoter	gene body	3'UTR	promoter&gene body&3'UTR	hypermethylated
A_68_P27931780	11	76214573	76214619	chr11:76214573-76214619	Nxn		gene body		gene body	hypermethylated
A_68_P26588951	9	65474606	65474650	chr9:65474606-65474650	Oaz2	promoter	gene body		promoter&gene body	hypomethylated
A_68_P31958296	19	11945484	11945528	chr19:11945484-11945528	Olfr1419					hypomethylated
A_68_P30961955	16	91159957	91160001	chr16:91159957-91160001	Olig1		gene body		gene body	hypermethylated
A_68_P25354129	7	98020509	98020553	chr7:98020509-98020553	Omp	promoter	gene body		promoter&gene body	hypermethylated	x
A_68_P30347367	15	76122354	76122399	chr15:76122354-76122399	Oplah		gene body	3'UTR	gene body&3'UTR	hypermethylated
A_68_P29237543	13	95978152	95978196	chr13:95978152-95978196	Otp		gene body		gene body	hypermethylated
A_68_P29237525	13	95976197	95976241	chr13:95976197-95976241	Otp	promoter			promoter	hypermethylated
A_68_P25173477	7	63636462	63636506	chr7:63636462-63636506	Otud7a		gene body		gene body	hypermethylated
A_68_P25173478	7	63636587	63636632	chr7:63636587-63636632	Otud7a		gene body		gene body	hypermethylated
A_68_P25173479	7	63636737	63636781	chr7:63636737-63636781	Otud7a		gene body		gene body	hypermethylated
A_68_P29977213	15	3976841	3976885	chr15:3976841-3976885	Oxct1	promoter	gene body		promoter&gene body	hypomethylated
A_68_P21630522	2	130267908	130267952	chr2:130267908-130267952	Oxt	promoter	gene body		promoter&gene body	hypermethylated	x
A_68_P21630523	2	130267980	130268024	chr2:130267980-130268024	Oxt	promoter	gene body		promoter&gene body	hypermethylated	x
A_68_P21421546	2	91056692	91056736	chr2:91056692-91056736	Pacsin3	promoter			promoter	hypermethylated
A_68_P27279098	10	79222115	79222159	chr10:79222115-79222159	Palm	promoter	gene body		promoter&gene body	hypermethylated	x
A_68_P20474866	1	99925563	99925607	chr1:99925563-99925607	Pam	promoter	gene body		promoter&gene body	hypomethylated
A_68_P30422878	15	88895695	88895739	chr15:88895695-88895739	Panx2		gene body		gene body	hypomethylated
A_68_P23323176	4	133779225	133779269	chr4:133779225-133779269	Paqr7		gene body		gene body	hypermethylated
A_68_P24381551	6	39048473	39048520	chr6:39048473-39048520	Parp12	promoter	gene body		promoter&gene body	hypermethylated
A_68_P27551122	11	3190063	3190107	chr11:3190063-3190107	Patz1	promoter	gene body		promoter&gene body	hypermethylated
A_68_P21723793	2	147057794	147057847	chr2:147057794-147057847	Pax1		gene body		gene body	hypermethylated
A_68_P22878366	4	44685178	44685222	chr4:44685178-44685222	Pax5		gene body		gene body	hypomethylated
A_68_P22878367	4	44685249	44685293	chr4:44685249-44685293	Pax5		gene body		gene body	hypomethylated
A_68_P22878371	4	44685745	44685789	chr4:44685745-44685789	Pax5		gene body		gene body	hypomethylated
A_68_P23354491	4	139104732	139104776	chr4:139104732-139104776	Pax7	promoter	gene body		promoter&gene body	hypermethylated
A_68_P23354395	4	139093340	139093384	chr4:139093340-139093384	Pax7		gene body		gene body	hypermethylated
A_68_P23354399	4	139093728	139093772	chr4:139093728-139093772	Pax7		gene body		gene body	hypermethylated
A_68_P23354400	4	139093828	139093873	chr4:139093828-139093873	Pax7		gene body		gene body	hypermethylated
A_68_P23354401	4	139093956	139094000	chr4:139093956-139094000	Pax7		gene body		gene body	hypermethylated
A_68_P23354419	4	139095849	139095893	chr4:139095849-139095893	Pax7		gene body		gene body	hypermethylated
A_68_P23354421	4	139096052	139096104	chr4:139096052-139096104	Pax7		gene body		gene body	hypermethylated
A_68_P23354422	4	139096138	139096190	chr4:139096138-139096190	Pax7		gene body		gene body	hypermethylated	x
A_68_P23354423	4	139096255	139096299	chr4:139096255-139096299	Pax7		gene body		gene body	hypermethylated	x
A_68_P21127276	2	34195399	34195443	chr2:34195399-34195443	Pbx3	promoter			promoter	hypermethylated
A_68_P31632520	18	38315596	38315640	chr18:38315596-38315640	Pcdh1					hypomethylated
A_68_P31632523	18	38315838	38315882	chr18:38315838-38315882	Pcdh1					hypomethylated
A_68_P31632524	18	38315954	38316007	chr18:38315954-38316007	Pcdh1					hypomethylated
A_68_P23720371	5	58008239	58008283	chr5:58008239-58008283	Pcdh7		gene body		gene body	hypomethylated
A_68_P23720372	5	58008335	58008383	chr5:58008335-58008383	Pcdh7		gene body		gene body	hypomethylated
A_68_P23720373	5	58008457	58008501	chr5:58008457-58008501	Pcdh7		gene body		gene body	hypomethylated
A_68_P23720374	5	58008554	58008602	chr5:58008554-58008602	Pcdh7		gene body		gene body	hypomethylated
A_68_P23720375	5	58008710	58008754	chr5:58008710-58008754	Pcdh7		gene body		gene body	hypomethylated
A_68_P31626610	18	37125643	37125687	chr18:37125643-37125687	Pcdha10		gene body		gene body	hypomethylated
A_68_P31626757	18	37146230	37146274	chr18:37146230-37146274	Pcdha12	promoter	gene body		promoter&gene body	hypermethylated
A_68_P31626317	18	37080449	37080493	chr18:37080449-37080493	Pcdha5		gene body		gene body	hypomethylated
A_68_P31626367	18	37088131	37088177	chr18:37088131-37088177	Pcdha6		gene body		gene body	hypomethylated
A_68_P31628757	18	37641826	37641872	chr18:37641826-37641872	Pcdhb21		gene body		gene body	hypermethylated
A_68_P31629852	18	37881560	37881609	chr18:37881560-37881609	Pcdhga11	promoter	gene body		promoter&gene body	hypermethylated
A_68_P31629934	18	37892152	37892196	chr18:37892152-37892196	Pcdhga12		gene body		gene body	hypermethylated
A_68_P31629950	18	37893816	37893860	chr18:37893816-37893860	Pcdhga12		gene body		gene body	hypermethylated
A_68_P31629955	18	37894304	37894350	chr18:37894304-37894350	Pcdhga12		gene body		gene body	hypermethylated
A_68_P31629856	18	37882104	37882148	chr18:37882104-37882148	Pcdhgb8	promoter	gene body		promoter&gene body	hypermethylated
A_68_P31629857	18	37882221	37882271	chr18:37882221-37882271	Pcdhgb8	promoter	gene body		promoter&gene body	hypermethylated
A_68_P25326013	7	92544480	92544524	chr7:92544480-92544524	Pcf11		gene body		gene body	hypomethylated
A_68_P25373934	7	101378452	101378498	chr7:101378452-101378498	Pde2a		gene body		gene body	hypermethylated	x
A_68_P25373936	7	101378666	101378716	chr7:101378666-101378716	Pde2a		gene body		gene body	hypermethylated	x
A_68_P25435753	7	114207326	114207370	chr7:114207326-114207370	Pde3b	promoter	gene body		promoter&gene body	hypermethylated
A_68_P29314989	13	110237265	110237309	chr13:110237265-110237309	Pde4d		gene body		gene body	hypermethylated
A_68_P29314990	13	110237369	110237413	chr13:110237369-110237413	Pde4d		gene body		gene body	hypermethylated
A_68_P29314992	13	110237616	110237660	chr13:110237616-110237660	Pde4d		gene body		gene body	hypermethylated
A_68_P29314993	13	110237897	110237941	chr13:110237897-110237941	Pde4d		gene body		gene body	hypermethylated
A_68_P22356267	3	97853596	97853651	chr3:97853596-97853651	Pde4dip	promoter	gene body		promoter&gene body	hypomethylated
A_68_P22356140	3	97837260	97837305	chr3:97837260-97837305	Pde4dip		gene body		gene body	hypermethylated
A_68_P24132971	5	139248575	139248619	chr5:139248575-139248619	Pdgfa	promoter	gene body		promoter&gene body	hypomethylated
A_68_P24132954	5	139246481	139246525	chr5:139246481-139246525	Pdgfa		gene body		gene body	hypomethylated
A_68_P24132992	5	139250983	139251027	chr5:139250983-139251027	Pdgfa					hypomethylated
A_68_P24132995	5	139251265	139251312	chr5:139251265-139251312	Pdgfa					hypomethylated
A_68_P24132970	5	139248478	139248522	chr5:139248478-139248522	Pdgfa	promoter	gene body		promoter&gene body	hypermethylated
A_68_P23807626	5	75434762	75434806	chr5:75434762-75434806	Pdgfra		gene body		gene body	hypermethylated
A_68_P22582960	3	141148969	141149013	chr3:141148969-141149013	Pdha2		gene body		gene body	hypomethylated
A_68_P24424408	6	47743210	47743255	chr6:47743210-47743255	Pdia4	promoter			promoter	hypermethylated
A_68_P24172798	5	147585171	147585215	chr5:147585171-147585215	Pdx1		gene body		gene body	hypermethylated
A_68_P30363156	15	78741901	78741947	chr15:78741901-78741947	Pdxp		gene body	3'UTR	gene body&3'UTR	hypermethylated
A_68_P32464972		70076240	70076284	chr:70076240-70076284	Pdzd4		gene body		gene body	hypomethylated
A_68_P32464973		70076338	70076382	chr:70076338-70076382	Pdzd4		gene body		gene body	hypomethylated
A_68_P32464974		70076447	70076497	chr:70076447-70076497	Pdzd4		gene body		gene body	hypomethylated
A_68_P25614134	8	3476114	3476158	chr8:3476114-3476158	Pex11c		gene body		gene body	hypomethylated
A_68_P25614135	8	3476179	3476225	chr8:3476179-3476225	Pex11c		gene body		gene body	hypomethylated
A_68_P25614136	8	3476258	3476302	chr8:3476258-3476302	Pex11c		gene body		gene body	hypomethylated
A_68_P26983528	10	19562114	19562158	chr10:19562114-19562158	Pex7		gene body		gene body	hypermethylated
A_68_P27901910	11	70472460	70472504	chr11:70472460-70472504	Pfn1-Eno3	promoter			promoter	hypomethylated
A_68_P27901903	11	70471638	70471682	chr11:70471638-70471682	Pfn1-Eno3	promoter			promoter	hypermethylated
A_68_P23749121	5	64372477	64372525	chr5:64372477-64372525	Pgm1	promoter	gene body		promoter&gene body	hypermethylated
A_68_P31113240	17	26660920	26660964	chr17:26660920-26660964	Phf1	promoter	gene body	3'UTR	promoter&gene body&3'UTR	hypermethylated
A_68_P25601382	7	143312210	143312254	chr7:143312210-143312254	Phlda2	promoter			promoter	hypomethylated
A_68_P25601383	7	143312304	143312348	chr7:143312304-143312348	Phlda2	promoter			promoter	hypomethylated
A_68_P20641454	1	137583044	137583088	chr1:137583044-137583088	Phlda3		gene body		gene body	hypomethylated
A_68_P26469279	9	44484683	44484727	chr9:44484683-44484727	Phldb1		gene body		gene body	hypomethylated
A_68_P26469281	9	44484952	44484996	chr9:44484952-44484996	Phldb1		gene body		gene body	hypomethylated
A_68_P31127333	17	29053837	29053881	chr17:29053837-29053881	Pi16		gene body		gene body	hypomethylated
A_68_P30650940	16	32019206	32019250	chr16:32019206-32019250	Pigx	promoter	gene body		promoter&gene body	hypomethylated
A_68_P27889317	11	68248378	68248422	chr11:68248378-68248422	Pik3r5	promoter	gene body		promoter&gene body	hypermethylated
A_68_P21116155	2	32397668	32397712	chr2:32397668-32397712	Pip5kl1	promoter		3'UTR	promoter3'UTR	hypermethylated
A_68_P21116156	2	32397745	32397789	chr2:32397745-32397789	Pip5kl1	promoter		3'UTR	promoter3'UTR	hypermethylated
A_68_P29057250	13	55835326	55835370	chr13:55835326-55835370	Pitx1		gene body		gene body	hypermethylated	x
A_68_P32142307	19	46200869	46200913	chr19:46200869-46200913	Pitx3		gene body		gene body	hypermethylated
A_68_P29701214	14	69164155	69164199	chr14:69164155-69164199	Piwil2	promoter	gene body		promoter&gene body	hypermethylated	x
A_68_P29701215	14	69164347	69164391	chr14:69164347-69164391	Piwil2	promoter			promoter	hypermethylated	x
A_68_P20642546	1	137735086	137735130	chr1:137735086-137735130	Pkp1	promoter	gene body		promoter&gene body	hypermethylated
A_68_P24009789	5	115743874	115743918	chr5:115743874-115743918	Pla2g1b		gene body		gene body	hypomethylated
A_68_P29480405	14	24736068	24736112	chr14:24736068-24736112	Plac9	promoter	gene body		promoter&gene body	hypermethylated
A_68_P29480406	14	24736146	24736190	chr14:24736146-24736190	Plac9	promoter			promoter	hypermethylated
A_68_P29480407	14	24736257	24736300	chr14:24736257-24736300	Plac9	promoter			promoter	hypermethylated
A_68_P22695183	4	3864597	3864641	chr4:3864597-3864641	Plag1	promoter	gene body		promoter&gene body	hypermethylated
A_68_P30346542	15	75999758	75999802	chr15:75999758-75999802	Plec1		gene body		gene body	hypomethylated
A_68_P30346761	15	76025396	76025440	chr15:76025396-76025440	Plec1	promoter	gene body		promoter&gene body	hypomethylated
A_68_P30346948	15	76056621	76056665	chr15:76056621-76056665	Plec1	promoter	gene body		promoter&gene body	hypomethylated
A_68_P25524905	7	130657133	130657177	chr7:130657133-130657177	Plekha1	promoter	gene body		promoter&gene body	hypermethylated
A_68_P25093689	7	45406354	45406398	chr7:45406354-45406398	Plekha4		gene body		gene body	hypomethylated
A_68_P24820336	6	125346236	125346280	chr6:125346236-125346280	Plekhg6	promoter			promoter	hypomethylated
A_68_P28072309	11	100980148	100980192	chr11:100980148-100980192	Plekhh3		gene body	3'UTR	gene body&3'UTR	hypermethylated	x
A_68_P25957206	8	74437061	74437105	chr8:74437061-74437105	Plvap		gene body		gene body	hypomethylated
A_68_P25957225	8	74440395	74440445	chr8:74440395-74440445	Plvap	promoter	gene body		promoter&gene body	hypermethylated	x
A_68_P25957227	8	74440691	74440735	chr8:74440691-74440735	Plvap	promoter	gene body		promoter&gene body	hypermethylated	x
A_68_P24627794	6	89328714	89328758	chr6:89328714-89328758	Plxna1	promoter			promoter	hypomethylated
A_68_P24627796	6	89328881	89328925	chr6:89328881-89328925	Plxna1	promoter			promoter	hypomethylated
A_68_P29681987	14	65865331	65865375	chr14:65865331-65865375	Pnma2	promoter	gene body		promoter&gene body	hypermethylated
A_68_P24624716	6	88839978	88840022	chr6:88839978-88840022	Podxl2	promoter			promoter	hypermethylated
A_68_P24624717	6	88840084	88840128	chr6:88840084-88840128	Podxl2	promoter			promoter	hypermethylated
A_68_P24624718	6	88840172	88840216	chr6:88840172-88840216	Podxl2	promoter			promoter	hypermethylated
A_68_P24624719	6	88840269	88840313	chr6:88840269-88840313	Podxl2	promoter			promoter	hypermethylated
A_68_P30380495	15	81753042	81753091	chr15:81753042-81753091	Polr3h	promoter	gene body		promoter&gene body	hypomethylated
A_68_P27278710	10	79158207	79158251	chr10:79158207-79158251	Polrmt-Fgf22	promoter	gene body		promoter&gene body	hypermethylated
A_68_P24008561	5	115496389	115496433	chr5:115496389-115496433	Pop5	promoter			promoter	hypomethylated
A_68_P23269524	4	124161595	124161639	chr4:124161595-124161639	Pou3f1		gene body		gene body	hypermethylated
A_68_P23269526	4	124161852	124161896	chr4:124161852-124161896	Pou3f1		gene body		gene body	hypermethylated
A_68_P22778418	4	22568535	22568579	chr4:22568535-22568579	Pou3f2					hypermethylated
A_68_P25988736	8	81331016	81331060	chr8:81331016-81331060	Pou4f2		gene body		gene body	hypermethylated
A_68_P25988739	8	81331346	81331390	chr8:81331346-81331390	Pou4f2		gene body		gene body	hypermethylated
A_68_P25988741	8	81331651	81331695	chr8:81331651-81331695	Pou4f2		gene body		gene body	hypermethylated
A_68_P31121258	17	27960367	27960411	chr17:27960367-27960411	Ppard	promoter	gene body		promoter&gene body	hypermethylated
A_68_P31757526	18	61523820	61523864	chr18:61523820-61523864	Ppargc1b		gene body		gene body	hypomethylated
A_68_P27509907	10	122081816	122081860	chr10:122081816-122081860	Ppm1h	promoter	gene body		promoter&gene body	hypomethylated
A_68_P22220263	3	69404430	69404474	chr3:69404430-69404474	Ppm1l	promoter			promoter	hypomethylated
A_68_P31166409	17	36555123	36555167	chr17:36555123-36555167	Ppp1r11		gene body	3'UTR	gene body&3'UTR	hypermethylated
A_68_P31166410	17	36555224	36555268	chr17:36555224-36555268	Ppp1r11		gene body	3'UTR	gene body&3'UTR	hypermethylated
A_68_P31166413	17	36555547	36555591	chr17:36555547-36555591	Ppp1r11		gene body	3'UTR	gene body&3'UTR	hypermethylated
A_68_P23610084	5	37156589	37156633	chr5:37156589-37156633	Ppp2r2c	promoter			promoter	hypermethylated
A_68_P28549417	12	76514631	76514675	chr12:76514631-76514675	Ppp2r5e	promoter	gene body		promoter&gene body	hypomethylated
A_68_P24984507	7	16181127	16181173	chr7:16181127-16181173	Ppp5c		gene body		gene body	hypomethylated
A_68_P31863472	18	80457641	80457686	chr18:80457641-80457686	Pqlc1		gene body	3'UTR	gene body&3'UTR	hypermethylated
A_68_P31863474	18	80457838	80457882	chr18:80457838-80457882	Pqlc1		gene body		gene body	hypermethylated
A_68_P31863475	18	80457976	80458020	chr18:80457976-80458020	Pqlc1		gene body		gene body	hypermethylated
A_68_P31863473	18	80457742	80457786	chr18:80457742-80457786	Pqlc1		gene body	3'UTR	gene body&3'UTR	hypermethylated	x
A_68_P23433037	4	153479318	153479362	chr4:153479318-153479362	Prdm16		gene body		gene body	hypermethylated
A_68_P23433030	4	153478508	153478552	chr4:153478508-153478552	Prdm16		gene body		gene body	hypermethylated	x
A_68_P23433031	4	153478670	153478721	chr4:153478670-153478721	Prdm16		gene body		gene body	hypermethylated	x
A_68_P23433032	4	153478765	153478809	chr4:153478765-153478809	Prdm16		gene body		gene body	hypermethylated	x
A_68_P23433033	4	153478876	153478920	chr4:153478876-153478920	Prdm16		gene body		gene body	hypermethylated	x
A_68_P23433034	4	153478978	153479022	chr4:153478978-153479022	Prdm16		gene body		gene body	hypermethylated	x
A_68_P23433035	4	153479106	153479150	chr4:153479106-153479150	Prdm16		gene body		gene body	hypermethylated	x
A_68_P23433036	4	153479240	153479284	chr4:153479240-153479284	Prdm16		gene body		gene body	hypermethylated	x
A_68_P31713378	18	53589284	53589328	chr18:53589284-53589328	Prdm6	promoter			promoter	hypermethylated
A_68_P30447264	15	93328914	93328958	chr15:93328914-93328958	Prickle1		gene body		gene body	hypomethylated
A_68_P25392587	7	105355577	105355621	chr7:105355577-105355621	Prkcdbp	promoter	gene body		promoter&gene body	hypomethylated
A_68_P31415738	17	86166381	86166429	chr17:86166381-86166429	Prkce		gene body		gene body	hypomethylated		x
A_68_P24983629	7	16014289	16014333	chr7:16014289-16014333	Prkd2		gene body		gene body	hypermethylated	x
A_68_P32066441	19	31830375	31830428	chr19:31830375-31830428	Prkg1		gene body		gene body	hypomethylated
A_68_P32066438	19	31829961	31830005	chr19:31829961-31830005	Prkg1		gene body		gene body	hypermethylated
A_68_P21224221	2	53013593	53013637	chr2:53013593-53013637	Prpf40a-Arl6ip6	promoter			promoter	hypomethylated
A_68_P30477985	15	98883231	98883275	chr15:98883231-98883275	Prph	promoter	gene body		promoter&gene body	hypomethylated
A_68_P31162042	17	35588462	35588506	chr17:35588462-35588506	Prr3	promoter	gene body		promoter&gene body	hypermethylated
A_68_P29055223	13	55481464	55481508	chr13:55481464-55481508	Prr7		gene body	3'UTR	gene body&3'UTR	hypermethylated
A_68_P24759895	6	113467564	113467608	chr6:113467564-113467608	Prrt3	promoter	gene body		promoter&gene body	hypomethylated
A_68_P24759894	6	113467445	113467489	chr6:113467445-113467489	Prrt3	promoter	gene body		promoter&gene body	hypomethylated
A_68_P24759896	6	113467699	113467743	chr6:113467699-113467743	Prrt3	promoter			promoter	hypomethylated
A_68_P24759897	6	113467773	113467817	chr6:113467773-113467817	Prrt3	promoter			promoter	hypomethylated
A_68_P29518736	14	31427152	31427196	chr14:31427152-31427196	Prrxl1	promoter			promoter	hypermethylated
A_68_P29518732	14	31426766	31426810	chr14:31426766-31426810	Prrxl1					hypermethylated
A_68_P21420369	2	90854807	90854851	chr2:90854807-90854851	Psmc3	promoter			promoter	hypermethylated
A_68_P25025805	7	28889428	28889474	chr7:28889428-28889474	Psmd8	promoter	gene body	3'UTR	promoter&gene body&3'UTR	hypomethylated
A_68_P24054545	5	123489003	123489047	chr5:123489003-123489047	Psmd9	promoter	gene body		promoter&gene body	hypomethylated
A_68_P22373051	3	101206159	101206203	chr3:101206159-101206203	Ptgfrn		gene body		gene body	hypermethylated
A_68_P22373053	3	101206387	101206432	chr3:101206387-101206432	Ptgfrn		gene body		gene body	hypermethylated
A_68_P24983893	7	16065513	16065557	chr7:16065513-16065557	Ptgir		gene body		gene body	hypomethylated
A_68_P24983892	7	16065399	16065443	chr7:16065399-16065443	Ptgir	promoter	gene body		promoter&gene body	hypomethylated
A_68_P24983894	7	16065582	16065626	chr7:16065582-16065626	Ptgir		gene body		gene body	hypomethylated
A_68_P26825596	9	110588816	110588860	chr9:110588816-110588860	Pthr1	promoter	gene body		promoter&gene body	hypomethylated
A_68_P26825597	9	110588911	110588955	chr9:110588911-110588955	Pthr1	promoter	gene body		promoter&gene body	hypomethylated
A_68_P31207758	17	46054846	46054890	chr17:46054846-46054890	Ptk7		gene body		gene body	hypermethylated	x
A_68_P20412582	1	88356143	88356187	chr1:88356143-88356187	Ptma	promoter			promoter	hypermethylated
A_68_P23946416	5	103666089	103666143	chr5:103666089-103666143	Ptpn13		gene body		gene body	hypermethylated
A_68_P21417952	2	90380404	90380448	chr2:90380404-90380448	Ptprj		gene body		gene body	hypomethylated
A_68_P31256421	17	56107853	56107897	chr17:56107853-56107897	Ptprs		gene body		gene body	hypomethylated
A_68_P23308456	4	131091467	131091511	chr4:131091467-131091511	Ptpru		gene body		gene body	hypermethylated
A_68_P28071210	11	100785282	100785326	chr11:100785282-100785326	Ptrf		gene body		gene body	hypomethylated
A_68_P28071212	11	100785540	100785584	chr11:100785540-100785584	Ptrf		gene body		gene body	hypomethylated
A_68_P28071137	11	100775404	100775453	chr11:100775404-100775453	Ptrf		gene body		gene body	hypermethylated
A_68_P28323160	12	30588905	30588949	chr12:30588905-30588949	Pxdn		gene body		gene body	hypomethylated
A_68_P28323156	12	30588410	30588454	chr12:30588410-30588454	Pxdn		gene body		gene body	hypermethylated
A_68_P28322710	12	30524144	30524188	chr12:30524144-30524188	Pxdn	promoter	gene body		promoter&gene body	hypermethylated
A_68_P26347008	9	21162882	21162926	chr9:21162882-21162926	Qtrt1	promoter	gene body		promoter&gene body	hypomethylated
A_68_P28151618	11	114970216	114970260	chr11:114970216-114970260	Rab37	promoter	gene body		promoter&gene body	hypermethylated	x
A_68_P20618102	1	133694844	133694893	chr1:133694844-133694893	Rab7l1	promoter	gene body		promoter&gene body	hypermethylated
A_68_P20633781	1	136329775	136329819	chr1:136329775-136329819	Rabif					hypermethylated
A_68_P20633782	1	136329926	136329970	chr1:136329926-136329970	Rabif					hypermethylated
A_68_P20633783	1	136330003	136330047	chr1:136330003-136330047	Rabif					hypermethylated
A_68_P30213984	15	51821329	51821373	chr15:51821329-51821373	Rad21	promoter	gene body		promoter&gene body	hypermethylated
A_68_P27841046	11	59956981	59957025	chr11:59956981-59957025	Rai1		gene body		gene body	hypomethylated
A_68_P27841044	11	59956715	59956759	chr11:59956715-59956759	Rai1	promoter	gene body		promoter&gene body	hypomethylated
A_68_P27841045	11	59956848	59956892	chr11:59956848-59956892	Rai1		gene body		gene body	hypomethylated
A_68_P27841048	11	59957130	59957174	chr11:59957130-59957174	Rai1		gene body		gene body	hypomethylated
A_68_P24086563	5	129335256	129335300	chr5:129335256-129335300	Ran	promoter	gene body		promoter&gene body	hypomethylated
A_68_P31257589	17	56358223	56358269	chr17:56358223-56358269	Ranbp3	promoter			promoter	hypomethylated
A_68_P28079341	11	102215809	102215860	chr11:102215809-102215860	Rap2ip		gene body		gene body	hypermethylated
A_68_P28079343	11	102216074	102216118	chr11:102216074-102216118	Rap2ip		gene body	3'UTR	gene body&3'UTR	hypermethylated	x
A_68_P28079344	11	102216172	102216217	chr11:102216172-102216217	Rap2ip		gene body	3'UTR	gene body&3'UTR	hypermethylated	x
A_68_P28079339	11	102215585	102215629	chr11:102215585-102215629	Rap2ip		gene body		gene body	hypermethylated	x
A_68_P28079340	11	102215697	102215741	chr11:102215697-102215741	Rap2ip		gene body		gene body	hypermethylated	x
A_68_P30496842	15	102075753	102075797	chr15:102075753-102075797	Rarg	promoter	gene body		promoter&gene body	hypermethylated
A_68_P25669970	8	13676865	13676909	chr8:13676865-13676909	Rasa3		gene body		gene body	hypomethylated
A_68_P26714901	9	89707662	89707706	chr9:89707662-89707706	Rasgrf1	promoter	gene body		promoter&gene body	hypermethylated
A_68_P25094199	7	45506696	45506752	chr7:45506696-45506752	Rasip1	promoter	gene body		promoter&gene body	hypermethylated
A_68_P27561137	11	4959941	4959985	chr11:4959941-4959985	Rasl10a		gene body	3'UTR	gene body&3'UTR	hypermethylated
A_68_P26809498	9	107409963	107410007	chr9:107409963-107410007	Rassf1	promoter	gene body	3'UTR	promoter&gene body&3'UTR	hypomethylated
A_68_P31784121	18	66064113	66064157	chr18:66064113-66064157	Rax	promoter	gene body		promoter&gene body	hypermethylated
A_68_P31784122	18	66064195	66064239	chr18:66064195-66064239	Rax	promoter	gene body		promoter&gene body	hypermethylated
A_68_P31784123	18	66064292	66064336	chr18:66064292-66064336	Rax	promoter	gene body		promoter&gene body	hypermethylated
A_68_P31784117	18	66063585	66063629	chr18:66063585-66063629	Rax		gene body		gene body	hypermethylated
A_68_P31784119	18	66063870	66063914	chr18:66063870-66063914	Rax		gene body		gene body	hypermethylated
A_68_P22405703	3	107460211	107460255	chr3:107460211-107460255	Rbm15		gene body		gene body	hypomethylated
A_68_P26811062	9	107628665	107628709	chr9:107628665-107628709	Rbm5	promoter	gene body	3'UTR	promoter&gene body&3'UTR	hypermethylated
A_68_P26758568	9	98234375	98234419	chr9:98234375-98234419	Rbp1		gene body		gene body	hypermethylated
A_68_P21817647	2	164095686	164095730	chr2:164095686-164095730	Rbpjl	promoter	gene body		promoter&gene body	hypermethylated
A_68_P26588673	9	65427146	65427193	chr9:65427146-65427193	Rbpms2	promoter			promoter	hypermethylated
A_68_P26588675	9	65427450	65427494	chr9:65427450-65427494	Rbpms2	promoter			promoter	hypermethylated
A_68_P26588674	9	65427301	65427345	chr9:65427301-65427345	Rbpms2	promoter			promoter	hypermethylated	x
A_68_P20759140	1	161068358	161068402	chr1:161068358-161068402	Rfwd2	promoter			promoter	hypermethylated
A_68_P31258633	17	56515224	56515268	chr17:56515224-56515268	Rfx2		gene body		gene body	hypomethylated
A_68_P27134286	10	51366220	51366264	chr10:51366220-51366264	Rfxdc1	promoter	gene body		promoter&gene body	hypermethylated
A_68_P28222998	12	8526040	8526090	chr12:8526040-8526090	Rhob	promoter			promoter	hypomethylated
A_68_P29697194	14	68532168	68532212	chr14:68532168-68532212	Rhobtb2		gene body		gene body	hypomethylated
A_68_P24054100	5	123396196	123396242	chr5:123396196-123396242	Rhof					hypomethylated
A_68_P30343543	15	75540581	75540625	chr15:75540581-75540625	Rhpn1		gene body		gene body	hypomethylated
A_68_P24085129	5	129096612	129096656	chr5:129096612-129096656	Rimbp2		gene body		gene body	hypomethylated
A_68_P21715083	2	145552167	145552211	chr2:145552167-145552211	Rin2		gene body		gene body	hypermethylated
A_68_P31000871	16	97917996	97918048	chr16:97917996-97918048	Ripk4		gene body		gene body	hypermethylated
A_68_P22314346	3	88622212	88622256	chr3:88622212-88622256	Rkhd4	promoter	gene body	3'UTR	promoter&gene body&3'UTR	hypomethylated		x
A_68_P22314345	3	88622119	88622164	chr3:88622119-88622164	Rkhd4	promoter	gene body	3'UTR	promoter&gene body&3'UTR	hypomethylated		x
A_68_P22314347	3	88622278	88622322	chr3:88622278-88622322	Rkhd4	promoter	gene body		promoter&gene body	hypomethylated		x
A_68_P22314348	3	88622425	88622469	chr3:88622425-88622469	Rkhd4	promoter	gene body		promoter&gene body	hypomethylated		x
A_68_P22314349	3	88622528	88622572	chr3:88622528-88622572	Rkhd4	promoter	gene body		promoter&gene body	hypomethylated		x
A_68_P22314351	3	88622666	88622710	chr3:88622666-88622710	Rkhd4	promoter	gene body		promoter&gene body	hypomethylated		x
A_68_P22314353	3	88622994	88623038	chr3:88622994-88623038	Rkhd4	promoter	gene body		promoter&gene body	hypomethylated		x
A_68_P22314352	3	88622866	88622910	chr3:88622866-88622910	Rkhd4	promoter	gene body		promoter&gene body	hypomethylated
A_68_P27278808	10	79170477	79170521	chr10:79170477-79170521	Rnf126-Fstl3	promoter			promoter	hypermethylated
A_68_P24052510	5	123110655	123110699	chr5:123110655-123110699	Rnf34	promoter			promoter	hypermethylated
A_68_P23593765	5	34643967	34644011	chr5:34643967-34644011	Rnf4					hypomethylated
A_68_P24170318	5	147143724	147143768	chr5:147143724-147143768	Rpl21	promoter	gene body		promoter&gene body	hypermethylated
A_68_P27891996	11	68717662	68717712	chr11:68717662-68717712	Rpl26	promoter			promoter	hypomethylated
A_68_P30351093	15	76731665	76731709	chr15:76731665-76731709	Rpl8	promoter	gene body		promoter&gene body	hypomethylated
A_68_P23756084	5	65670210	65670254	chr5:65670210-65670254	Rpl9-Lias	promoter	gene body		promoter&gene body	hypomethylated
A_68_P24619659	6	88050172	88050216	chr6:88050172-88050216	Rpn1	promoter	gene body		promoter&gene body	hypermethylated
A_68_P21227535	2	53900822	53900866	chr2:53900822-53900866	Rprm	promoter	gene body		promoter&gene body	hypermethylated	x
A_68_P31117613	17	27366899	27366943	chr17:27366899-27366943	Rps10					hypermethylated
A_68_P26596130	9	66745326	66745371	chr9:66745326-66745371	Rps27l	promoter	gene body		promoter&gene body	hypermethylated
A_68_P31936364	19	6907257	6907301	chr19:6907257-6907301	Rps6ka4	promoter	gene body		promoter&gene body	hypomethylated
A_68_P26129565	8	107519782	107519826	chr8:107519782-107519826	Rrad		gene body		gene body	hypermethylated
A_68_P26129566	8	107519902	107519946	chr8:107519902-107519946	Rrad		gene body		gene body	hypermethylated
A_68_P23271504	4	124492478	124492522	chr4:124492478-124492522	Rspo1		gene body		gene body	hypermethylated
A_68_P23271503	4	124492388	124492432	chr4:124492388-124492432	Rspo1		gene body		gene body	hypermethylated	x
A_68_P23271505	4	124492552	124492596	chr4:124492552-124492596	Rspo1		gene body		gene body	hypermethylated	x
A_68_P24591629	6	83101505	83101549	chr6:83101505-83101549	Rtkn	promoter	gene body		promoter&gene body	hypomethylated
A_68_P24992504	7	18451890	18451936	chr7:18451890-18451936	Rtn2		gene body		gene body	hypermethylated
A_68_P27924905	11	75030271	75030315	chr11:75030271-75030315	Rtn4rl1		gene body		gene body	hypomethylated
A_68_P30970947	16	92585767	92585811	chr16:92585767-92585811	Runx1	promoter	gene body		promoter&gene body	hypomethylated
A_68_P22871552	4	43437236	43437280	chr4:43437236-43437280	Rusc2		gene body		gene body	hypermethylated
A_68_P23997296	5	113527371	113527415	chr5:113527371-113527415	Rutbc2		gene body		gene body	hypomethylated
A_68_P27054665	10	33708478	33708528	chr10:33708478-33708528	Rwdd1		gene body		gene body	hypomethylated
A_68_P25025263	7	28794451	28794495	chr7:28794451-28794495	Ryr1	promoter	gene body		promoter&gene body	hypomethylated
A_68_P25025185	7	28780329	28780373	chr7:28780329-28780373	Ryr1		gene body		gene body	hypomethylated
A_68_P31868010	18	81136712	81136756	chr18:81136712-81136756	Sall3		gene body		gene body	hypermethylated
A_68_P21843428	2	168458194	168458238	chr2:168458194-168458238	Sall4	promoter	gene body		promoter&gene body	hypermethylated
A_68_P21843310	2	168441347	168441391	chr2:168441347-168441391	Sall4		gene body		gene body	hypermethylated	x
A_68_P27284266	10	80009579	80009623	chr10:80009579-80009623	Scamp4		gene body		gene body	hypomethylated		x
A_68_P29676509	14	64908080	64908130	chr14:64908080-64908130	Scara3	promoter			promoter	hypermethylated
A_68_P30575738	16	17710993	17711037	chr16:17710993-17711037	Scarf2	promoter	gene body		promoter&gene body	hypermethylated
A_68_P22216250	3	68660330	68660374	chr3:68660330-68660374	Schip1	promoter	gene body		promoter&gene body	hypomethylated
A_68_P22216251	3	68660425	68660469	chr3:68660425-68660469	Schip1	promoter	gene body		promoter&gene body	hypomethylated
A_68_P25035167	7	30833876	30833923	chr7:30833876-30833923	Scn1b		gene body		gene body	hypomethylated
A_68_P25035166	7	30833737	30833781	chr7:30833737-30833781	Scn1b		gene body		gene body	hypomethylated
A_68_P25035168	7	30833969	30834013	chr7:30833969-30834013	Scn1b		gene body		gene body	hypomethylated
A_68_P26872697	9	119334456	119334501	chr9:119334456-119334501	Scn5a		gene body		gene body	hypomethylated		x
A_68_P30348852	15	76344790	76344834	chr15:76344790-76344834	Scrt1		gene body		gene body	hypermethylated
A_68_P30348854	15	76344942	76344987	chr15:76344942-76344987	Scrt1		gene body		gene body	hypermethylated
A_68_P30348899	15	76350026	76350070	chr15:76350026-76350070	Scrt1	promoter			promoter	hypermethylated
A_68_P30348853	15	76344863	76344907	chr15:76344863-76344907	Scrt1		gene body		gene body	hypermethylated	x
A_68_P31120667	17	27869859	27869903	chr17:27869859-27869903	Scube3	promoter			promoter	hypomethylated		x
A_68_P30348450	15	76284672	76284716	chr15:76284672-76284716	Scx	promoter	gene body		promoter&gene body	hypomethylated
A_68_P30348449	15	76284583	76284630	chr15:76284583-76284630	Scx	promoter	gene body		promoter&gene body	hypomethylated
A_68_P28163128	11	116931784	116931839	chr11:116931784-116931839	Sec14l1		gene body		gene body	hypermethylated	x
A_68_P30671368	16	35570860	35570904	chr16:35570860-35570904	Sema5b		gene body		gene body	hypermethylated
A_68_P31254026	17	55718237	55718282	chr17:55718237-55718282	Sema6b		gene body		gene body	hypomethylated
A_68_P21597423	2	124301179	124301223	chr2:124301179-124301223	Sema6d	promoter			promoter	hypermethylated
A_68_P25504894	7	127064688	127064732	chr7:127064688-127064732	Sephs2	promoter	gene body		promoter&gene body	hypomethylated
A_68_P27926119	11	75261604	75261648	chr11:75261604-75261648	Serpinf2		gene body		gene body	hypermethylated
A_68_P20945776	1	194535385	194535429	chr1:194535385-194535429	Sertad4					hypomethylated
A_68_P23992957	5	112805334	112805378	chr5:112805334-112805378	Sez6l		gene body		gene body	hypermethylated
A_68_P21420759	2	90915973	90916017	chr2:90915973-90916017	Sfpi1		gene body		gene body	hypomethylated		x
A_68_P21420760	2	90916061	90916105	chr2:90916061-90916105	Sfpi1		gene body		gene body	hypomethylated		x
A_68_P21420761	2	90916129	90916175	chr2:90916129-90916175	Sfpi1		gene body		gene body	hypomethylated		x
A_68_P22286842	3	83851945	83851989	chr3:83851945-83851989	Sfrp2	promoter			promoter	hypermethylated
A_68_P30956057	16	90172589	90172633	chr16:90172589-90172633	Sfrs15		gene body		gene body	hypermethylated
A_68_P26996375	10	21683349	21683393	chr10:21683349-21683393	Sgk	promoter	gene body		promoter&gene body	hypermethylated
A_68_P20821404	1	172091976	172092020	chr1:172091976-172092020	Sh2d1b2					hypermethylated
A_68_P23321240	4	133400854	133400898	chr4:133400854-133400898	Sh3bgrl3	promoter		3'UTR	promoter3'UTR	hypermethylated
A_68_P30425538	15	89328114	89328158	chr15:89328114-89328158	Shank3	promoter	gene body		promoter&gene body	hypomethylated
A_68_P21604382	2	125414583	125414627	chr2:125414583-125414627	Shc4		gene body		gene body	hypermethylated	x
A_68_P23562826	5	28788690	28788734	chr5:28788690-28788734	Shh		gene body		gene body	hypermethylated
A_68_P27804919	11	53310285	53310329	chr11:53310285-53310329	Shroom1		gene body		gene body	hypermethylated	x
A_68_P30720957	16	44251645	44251689	chr16:44251645-44251689	Sidt1	promoter	gene body		promoter&gene body	hypermethylated
A_68_P25586658	7	140943844	140943888	chr7:140943844-140943888	Sigirr		gene body	3'UTR	gene body&3'UTR	hypomethylated		x
A_68_P25586657	7	140943739	140943783	chr7:140943739-140943783	Sigirr		gene body	3'UTR	gene body&3'UTR	hypomethylated
A_68_P25586659	7	140944016	140944068	chr7:140944016-140944068	Sigirr		gene body	3'UTR	gene body&3'UTR	hypomethylated
A_68_P30979306	16	93972072	93972116	chr16:93972072-93972116	Sim2	promoter			promoter	hypermethylated
A_68_P31929916	19	5655030	5655074	chr19:5655030-5655074	Sipa1		gene body		gene body	hypermethylated
A_68_P22871967	4	43513923	43513967	chr4:43513923-43513967	Sit1-LOC622404	promoter	gene body		promoter&gene body	hypermethylated
A_68_P31412148	17	85600304	85600349	chr17:85600304-85600349	Six2					hypermethylated
A_68_P31412149	17	85600392	85600436	chr17:85600392-85600436	Six2					hypermethylated
A_68_P31411710	17	85523335	85523379	chr17:85523335-85523379	Six3		gene body		gene body	hypermethylated
A_68_P31411765	17	85530418	85530463	chr17:85530418-85530463	Six3		gene body		gene body	hypermethylated
A_68_P27943135	11	78213716	78213767	chr11:78213716-78213767	Slc13a2		gene body		gene body	hypermethylated
A_68_P30365310	15	79080022	79080066	chr15:79080022-79080066	Slc16a8		gene body		gene body	hypomethylated
A_68_P30365308	15	79079845	79079889	chr15:79079845-79079889	Slc16a8		gene body		gene body	hypomethylated
A_68_P25091604	7	45044102	45044146	chr7:45044102-45044146	Slc17a7		gene body	3'UTR	gene body&3'UTR	hypermethylated
A_68_P27265509	10	76476987	76477032	chr10:76476987-76477032	Slc19a1	promoter	gene body		promoter&gene body	hypomethylated
A_68_P30001152	15	8583434	8583481	chr15:8583434-8583481	Slc1a3		gene body		gene body	hypermethylated
A_68_P27275565	10	78183710	78183754	chr10:78183710-78183754	Slc1a6	promoter	gene body		promoter&gene body	hypermethylated	x
A_68_P27807840	11	53871086	53871130	chr11:53871086-53871130	Slc22a4	promoter	gene body		promoter&gene body	hypomethylated
A_68_P27807841	11	53871193	53871237	chr11:53871193-53871237	Slc22a4	promoter	gene body		promoter&gene body	hypomethylated
A_68_P27807843	11	53871386	53871430	chr11:53871386-53871430	Slc22a4	promoter	gene body		promoter&gene body	hypomethylated
A_68_P27807844	11	53871479	53871524	chr11:53871479-53871524	Slc22a4	promoter	gene body		promoter&gene body	hypomethylated
A_68_P27807845	11	53871586	53871630	chr11:53871586-53871630	Slc22a4	promoter			promoter	hypomethylated
A_68_P27807849	11	53872002	53872046	chr11:53872002-53872046	Slc22a4	promoter			promoter	hypermethylated
A_68_P23973505	5	108917840	108917884	chr5:108917840-108917884	Slc26a1	promoter	gene body		promoter&gene body	hypomethylated
A_68_P21608667	2	126244795	126244839	chr2:126244795-126244839	Slc27a2	promoter	gene body		promoter&gene body	hypomethylated
A_68_P21608668	2	126244909	126244954	chr2:126244909-126244954	Slc27a2	promoter	gene body		promoter&gene body	hypomethylated
A_68_P21608669	2	126244995	126245042	chr2:126244995-126245042	Slc27a2		gene body		gene body	hypomethylated
A_68_P21783961	2	158306320	158306364	chr2:158306320-158306364	Slc32a1		gene body		gene body	hypomethylated
A_68_P26983363	10	19538874	19538918	chr10:19538874-19538918	Slc35d3		gene body		gene body	hypermethylated
A_68_P26983364	10	19539016	19539060	chr10:19539016-19539060	Slc35d3		gene body		gene body	hypermethylated
A_68_P27138502	10	52379991	52380035	chr10:52379991-52380035	Slc35f1		gene body		gene body	hypermethylated
A_68_P26522397	9	53569698	53569746	chr9:53569698-53569746	Slc35f2	promoter	gene body		promoter&gene body	hypomethylated
A_68_P26324268	9	15460476	15460520	chr9:15460476-15460520	Slc36a4	promoter	gene body		promoter&gene body	hypermethylated
A_68_P31151615	17	33642231	33642275	chr17:33642231-33642275	Slc39a7-Rxrb	promoter	gene body		promoter&gene body	hypomethylated
A_68_P21395068	2	84667406	84667457	chr2:84667406-84667457	Slc43a1			3'UTR	3'UTR	hypomethylated
A_68_P23587070	5	33421500	33421544	chr5:33421500-33421544	Slc5a1	promoter	gene body		promoter&gene body	hypomethylated
A_68_P25954767	8	73821138	73821182	chr8:73821138-73821182	Slc5a5		gene body	3'UTR	gene body&3'UTR	hypermethylated
A_68_P26068968	8	95849852	95849896	chr8:95849852-95849896	Slc6a2	promoter			promoter	hypermethylated
A_68_P23236662	4	117333622	117333667	chr4:117333622-117333667	Slc6a9	promoter	gene body		promoter&gene body	hypermethylated
A_68_P22032338	3	31399882	31399934	chr3:31399882-31399934	Slc7a14		gene body		gene body	hypermethylated
A_68_P22032340	3	31400037	31400082	chr3:31400037-31400082	Slc7a14		gene body		gene body	hypermethylated
A_68_P22032341	3	31400161	31400205	chr3:31400161-31400205	Slc7a14		gene body		gene body	hypermethylated
A_68_P32396716		52956789	52956833	chr:52956789-52956833	Slc9a6	promoter	gene body		promoter&gene body	hypomethylated
A_68_P29482220	14	25367046	25367096	chr14:25367046-25367096	Slmap	promoter			promoter	hypomethylated
A_68_P29482221	14	25367137	25367181	chr14:25367137-25367181	Slmap	promoter			promoter	hypomethylated
A_68_P22149790	3	54874095	54874139	chr3:54874095-54874139	Smad9		gene body		gene body	hypermethylated
A_68_P22149841	3	54882294	54882338	chr3:54882294-54882338	Smad9		gene body		gene body	hypermethylated
A_68_P26822089	9	109977170	109977214	chr9:109977170-109977214	Smarcc1	promoter	gene body		promoter&gene body	hypomethylated
A_68_P28100612	11	106089307	106089351	chr11:106089307-106089351	Smarcd2-Tcam1	promoter			promoter	hypomethylated
A_68_P28100613	11	106089400	106089453	chr11:106089400-106089453	Smarcd2-Tcam1	promoter			promoter	hypomethylated
A_68_P23542977	5	24112376	24112420	chr5:24112376-24112420	Smarcd3	promoter			promoter	hypermethylated
A_68_P30398815	15	84959953	84960006	chr15:84959953-84960006	Smc1b	promoter	gene body		promoter&gene body	hypermethylated
A_68_P28578875	12	81945555	81945599	chr12:81945555-81945599	Smoc1	promoter			promoter	hypomethylated
A_68_P27925676	11	75164836	75164886	chr11:75164836-75164886	Smyd4	promoter	gene body		promoter&gene body	hypomethylated
A_68_P29341536	13	114738321	114738365	chr13:114738321-114738365	Snag1		gene body		gene body	hypermethylated
A_68_P29341537	13	114738401	114738449	chr13:114738401-114738449	Snag1		gene body		gene body	hypermethylated
A_68_P25616821	8	4249374	4249418	chr8:4249374-4249418	Snapc2		gene body	3'UTR	gene body&3'UTR	hypomethylated
A_68_P30544451	16	10698205	10698249	chr16:10698205-10698249	Socs1		gene body		gene body	hypermethylated
A_68_P27365033	10	94845839	94845886	chr10:94845839-94845886	Socs2	promoter	gene body		promoter&gene body	hypomethylated
A_68_P28168277	11	117784042	117784086	chr11:117784042-117784086	Socs3		gene body		gene body	hypomethylated		x
A_68_P28168279	11	117784213	117784257	chr11:117784213-117784257	Socs3		gene body		gene body	hypomethylated
A_68_P28168280	11	117784300	117784344	chr11:117784300-117784344	Socs3		gene body		gene body	hypomethylated
A_68_P31421397	17	87043348	87043407	chr17:87043348-87043407	Socs5		gene body		gene body	hypermethylated
A_68_P31909135	18	89004211	89004255	chr18:89004211-89004255	Socs6		gene body		gene body	hypomethylated
A_68_P29699983	14	68940766	68940810	chr14:68940766-68940810	Sorbs3		gene body		gene body	hypermethylated
A_68_P28307252	12	27927488	27927532	chr12:27927488-27927532	Sox11		gene body		gene body	hypermethylated
A_68_P27896329	11	69471826	69471870	chr11:69471826-69471870	Sox15		gene body	3'UTR	gene body&3'UTR	hypermethylated
A_68_P21911952	2	181599626	181599671	chr2:181599626-181599671	Sox18		gene body		gene body	hypomethylated
A_68_P21911953	2	181599767	181599811	chr2:181599767-181599811	Sox18		gene body		gene body	hypomethylated
A_68_P21911960	2	181600486	181600530	chr2:181600486-181600530	Sox18		gene body		gene body	hypomethylated
A_68_P28137856	11	112601495	112601539	chr11:112601495-112601539	Sox9		gene body		gene body	hypermethylated
A_68_P30497451	15	102186227	102186271	chr15:102186227-102186271	Sp7		gene body		gene body	hypermethylated
A_68_P30497452	15	102186351	102186395	chr15:102186351-102186395	Sp7		gene body		gene body	hypermethylated
A_68_P30497454	15	102186552	102186596	chr15:102186552-102186596	Sp7		gene body		gene body	hypermethylated
A_68_P30497455	15	102186624	102186668	chr15:102186624-102186668	Sp7		gene body		gene body	hypermethylated
A_68_P28781844	12	119287194	119287238	chr12:119287194-119287238	Sp8					hypermethylated
A_68_P28781846	12	119287362	119287406	chr12:119287362-119287406	Sp8					hypermethylated
A_68_P31118040	17	27447821	27447865	chr17:27447821-27447865	Spdef		gene body		gene body	hypomethylated
A_68_P21633641	2	130862932	130862976	chr2:130862932-130862976	Spef1		gene body		gene body	hypermethylated
A_68_P21633644	2	130863246	130863290	chr2:130863246-130863290	Spef1		gene body		gene body	hypermethylated
A_68_P23364312	4	140749462	140749506	chr4:140749462-140749506	Spen		gene body		gene body	hypermethylated
A_68_P23364313	4	140749601	140749654	chr4:140749601-140749654	Spen		gene body		gene body	hypermethylated
A_68_P23364322	4	140750502	140750546	chr4:140750502-140750546	Spen		gene body		gene body	hypermethylated
A_68_P23364325	4	140750925	140750970	chr4:140750925-140750970	Spen		gene body		gene body	hypermethylated
A_68_P23364314	4	140749732	140749782	chr4:140749732-140749782	Spen		gene body		gene body	hypermethylated	x
A_68_P23364315	4	140749836	140749884	chr4:140749836-140749884	Spen		gene body		gene body	hypermethylated	x
A_68_P23364321	4	140750436	140750480	chr4:140750436-140750480	Spen		gene body		gene body	hypermethylated	x
A_68_P26587800	9	65259174	65259218	chr9:65259174-65259218	Spg21	promoter	gene body		promoter&gene body	hypermethylated
A_68_P25094661	7	45581640	45581684	chr7:45581640-45581684	Sphk2		gene body		gene body	hypomethylated
A_68_P26239401	8	126240156	126240200	chr8:126240156-126240200	Spire2		gene body		gene body	hypomethylated
A_68_P26239400	8	126240078	126240122	chr8:126240078-126240122	Spire2		gene body		gene body	hypomethylated
A_68_P27629545	11	19920766	19920810	chr11:19920766-19920810	Spred2		gene body		gene body	hypermethylated
A_68_P31093844	17	23547644	23547688	chr17:23547644-23547688	Srrm2		gene body		gene body	hypermethylated
A_68_P25952924	8	73530315	73530359	chr8:73530315-73530359	Ssbp4		gene body		gene body	hypermethylated	x
A_68_P25952925	8	73530409	73530453	chr8:73530409-73530453	Ssbp4		gene body		gene body	hypermethylated	x
A_68_P28957969	13	38001042	38001087	chr13:38001042-38001087	Ssr1		gene body		gene body	hypomethylated
A_68_P21729944	2	148087039	148087083	chr2:148087039-148087083	Sstr4	promoter	gene body		promoter&gene body	hypomethylated
A_68_P21729945	2	148087109	148087156	chr2:148087109-148087156	Sstr4	promoter	gene body		promoter&gene body	hypomethylated
A_68_P21729946	2	148087265	148087309	chr2:148087265-148087309	Sstr4	promoter	gene body		promoter&gene body	hypomethylated
A_68_P21729947	2	148087391	148087435	chr2:148087391-148087435	Sstr4		gene body		gene body	hypomethylated
A_68_P21729940	2	148086442	148086494	chr2:148086442-148086494	Sstr4	promoter			promoter	hypermethylated
A_68_P21729941	2	148086580	148086624	chr2:148086580-148086624	Sstr4	promoter			promoter	hypermethylated
A_68_P23440107	4	154549528	154549572	chr4:154549528-154549572	Ssu72		gene body		gene body	hypermethylated
A_68_P21116406	2	32437001	32437045	chr2:32437001-32437045	St6galnac6		gene body		gene body	hypermethylated
A_68_P21116391	2	32434247	32434292	chr2:32434247-32434292	St6galnac6		gene body		gene body	hypermethylated
A_68_P31846732	18	77459081	77459125	chr18:77459081-77459125	St8sia5		gene body		gene body	hypomethylated
A_68_P31846733	18	77459189	77459233	chr18:77459189-77459233	St8sia5		gene body		gene body	hypomethylated
A_68_P25372613	7	101195422	101195466	chr7:101195422-101195466	Stard10	promoter	gene body		promoter&gene body	hypermethylated
A_68_P25372614	7	101195519	101195563	chr7:101195519-101195563	Stard10	promoter	gene body		promoter&gene body	hypermethylated
A_68_P25372615	7	101195702	101195746	chr7:101195702-101195746	Stard10		gene body		gene body	hypermethylated
A_68_P25372616	7	101195828	101195873	chr7:101195828-101195873	Stard10		gene body		gene body	hypermethylated
A_68_P28055911	11	98174382	98174426	chr11:98174382-98174426	Stard3	promoter		3'UTR	promoter3'UTR	hypermethylated	x
A_68_P21612441	2	126962004	126962048	chr2:126962004-126962048	Stard7	promoter	gene body		promoter&gene body	hypomethylated
A_68_P32553143		95245677	95245725	chr:95245677-95245725	Stard8	promoter	gene body		promoter&gene body	hypomethylated
A_68_P27682731	11	31271368	31271412	chr11:31271368-31271412	Stc2	promoter			promoter	hypermethylated	x
A_68_P27682732	11	31271512	31271556	chr11:31271512-31271556	Stc2	promoter			promoter	hypermethylated	x
A_68_P27682733	11	31271650	31271694	chr11:31271650-31271694	Stc2	promoter			promoter	hypermethylated	x
A_68_P27682734	11	31271788	31271832	chr11:31271788-31271832	Stc2	promoter			promoter	hypermethylated	x
A_68_P20456744	1	95466269	95466313	chr1:95466269-95466313	Stk25	promoter			promoter	hypomethylated
A_68_P24358667	6	34851468	34851514	chr6:34851468-34851514	Stra8	promoter	gene body		promoter&gene body	hypermethylated
A_68_P24114433	5	135326658	135326702	chr5:135326658-135326702	Stx1a		gene body		gene body	hypomethylated
A_68_P25507560	7	127615398	127615442	chr7:127615398-127615442	Stx1b2	promoter	gene body		promoter&gene body	hypermethylated
A_68_P28402116	12	45944806	45944850	chr12:45944806-45944850	Stxbp6	promoter			promoter	hypermethylated
A_68_P24117822	5	136062492	136062536	chr5:136062492-136062536	Styxl1	promoter	gene body		promoter&gene body	hypomethylated
A_68_P26022400	8	87762813	87762857	chr8:87762813-87762857	Syce2	promoter	gene body		promoter&gene body	hypermethylated
A_68_P26022402	8	87763031	87763079	chr8:87763031-87763079	Syce2		gene body		gene body	hypermethylated
A_68_P27325552	10	87889362	87889406	chr10:87889362-87889406	Sycp3	promoter	gene body		promoter&gene body	hypomethylated
A_68_P27325551	10	87889209	87889254	chr10:87889209-87889254	Sycp3	promoter			promoter	hypomethylated
A_68_P31099002	17	24415182	24415226	chr17:24415182-24415226	Syngr3		gene body		gene body	hypomethylated
A_68_P22411400	3	108353956	108354000	chr3:108353956-108354000	Sypl2		gene body		gene body	hypermethylated	x
A_68_P21818005	2	164152800	164152857	chr2:164152800-164152857	Sys1		gene body		gene body	hypermethylated
A_68_P20634555	1	136463370	136463414	chr1:136463370-136463414	Syt2	promoter	gene body		promoter&gene body	hypermethylated
A_68_P20634557	1	136463589	136463633	chr1:136463589-136463633	Syt2	promoter	gene body		promoter&gene body	hypermethylated
A_68_P31950794	19	10524812	10524856	chr19:10524812-10524856	Syt7	promoter			promoter	hypermethylated
A_68_P32958527	17	8272940	8272984	chr17:8272940-8272984	T	promoter	gene body		promoter&gene body	hypomethylated
A_68_P26215027	8	122498462	122498506	chr8:122498462-122498506	Taf1c	promoter			promoter	hypomethylated
A_68_P32147463	19	47121712	47121756	chr19:47121712-47121756	Taf5		gene body		gene body	hypermethylated
A_68_P23223128	4	114554328	114554372	chr4:114554328-114554372	Tal1					hypermethylated
A_68_P21265457	2	61457779	61457823	chr2:61457779-61457823	Tank			3'UTR	3'UTR	hypermethylated
A_68_P30580642	16	18505245	18505289	chr16:18505245-18505289	Tbx1					hypomethylated
A_68_P26363430	9	24524748	24524792	chr9:24524748-24524792	Tbx20	promoter			promoter	hypermethylated
A_68_P27985861	11	85702850	85702894	chr11:85702850-85702894	Tbx4					hypermethylated	x
A_68_P28974245	13	40748912	40748956	chr13:40748912-40748956	Tcfap2a					hypermethylated
A_68_P28974247	13	40749170	40749214	chr13:40749170-40749214	Tcfap2a					hypermethylated
A_68_P21864909	2	172240965	172241009	chr2:172240965-172241009	Tcfap2c	promoter	gene body		promoter&gene body	hypomethylated
A_68_P20552784	1	120455721	120455765	chr1:120455721-120455765	Tcfcp2l1	promoter	gene body		promoter&gene body	hypermethylated
A_68_P21905267	2	180571834	180571878	chr2:180571834-180571878	Tcfl5	promoter	gene body		promoter&gene body	hypermethylated
A_68_P31120338	17	27808217	27808261	chr17:27808217-27808261	Tcp11	promoter	gene body		promoter&gene body	hypermethylated
A_68_P31120339	17	27808322	27808366	chr17:27808322-27808366	Tcp11	promoter			promoter	hypermethylated	x
A_68_P31121928	17	28068759	28068803	chr17:28068759-28068803	Tead3		gene body		gene body	hypomethylated		x
A_68_P31121932	17	28069183	28069227	chr17:28069183-28069227	Tead3		gene body		gene body	hypomethylated		x
A_68_P31121929	17	28068844	28068888	chr17:28068844-28068888	Tead3		gene body		gene body	hypomethylated
A_68_P31121931	17	28069047	28069091	chr17:28069047-28069091	Tead3		gene body		gene body	hypomethylated
A_68_P31121995	17	28077690	28077734	chr17:28077690-28077734	Tead3	promoter	gene body	3'UTR	promoter&gene body&3'UTR	hypermethylated
A_68_P31121994	17	28077558	28077602	chr17:28077558-28077602	Tead3	promoter	gene body	3'UTR	promoter&gene body&3'UTR	hypermethylated
A_68_P30542067	16	10308789	10308833	chr16:10308789-10308833	Tekt5	promoter	gene body		promoter&gene body	hypomethylated
A_68_P30542066	16	10308678	10308722	chr16:10308678-10308722	Tekt5	promoter	gene body		promoter&gene body	hypomethylated
A_68_P29141049	13	74093164	74093208	chr13:74093164-74093208	Tert	promoter	gene body		promoter&gene body	hypomethylated
A_68_P22900481	4	48494571	48494615	chr4:48494571-48494615	Tex10	promoter			promoter	hypomethylated
A_68_P32562270		97262544	97262588	chr:97262544-97262588	Tex11	promoter			promoter	hypermethylated
A_68_P21730040	2	148098958	148099002	chr2:148098958-148099002	Thbd		gene body		gene body	hypomethylated
A_68_P27279616	10	79306423	79306467	chr10:79306423-79306467	Thrap5		gene body		gene body	hypermethylated
A_68_P30953523	16	89773754	89773798	chr16:89773754-89773798	Tiam1		gene body		gene body	hypermethylated
A_68_P30344891	15	75737916	75737960	chr15:75737916-75737960	Tigd5	promoter	gene body		promoter&gene body	hypomethylated
A_68_P30344892	15	75737985	75738029	chr15:75737985-75738029	Tigd5	promoter	gene body		promoter&gene body	hypomethylated
A_68_P30344893	15	75738058	75738102	chr15:75738058-75738102	Tigd5	promoter	gene body		promoter&gene body	hypomethylated
A_68_P30344887	15	75737418	75737462	chr15:75737418-75737462	Tigd5	promoter	gene body		promoter&gene body	hypomethylated
A_68_P30344888	15	75737534	75737578	chr15:75737534-75737578	Tigd5	promoter	gene body		promoter&gene body	hypomethylated
A_68_P30344889	15	75737602	75737646	chr15:75737602-75737646	Tigd5	promoter	gene body		promoter&gene body	hypomethylated
A_68_P30344890	15	75737762	75737814	chr15:75737762-75737814	Tigd5	promoter	gene body		promoter&gene body	hypomethylated
A_68_P25021123	7	28020907	28020953	chr7:28020907-28020953	Timm50	promoter		3'UTR	promoter3'UTR	hypermethylated
A_68_P27290698	10	80991131	80991175	chr10:80991131-80991175	Tle2		gene body	3'UTR	gene body&3'UTR	hypomethylated
A_68_P32112900	19	41142153	41142199	chr19:41142153-41142199	Tll2		gene body		gene body	hypermethylated
A_68_P32112897	19	41141886	41141930	chr19:41141886-41141930	Tll2		gene body		gene body	hypermethylated	x
A_68_P32112898	19	41142004	41142049	chr19:41142004-41142049	Tll2		gene body		gene body	hypermethylated	x
A_68_P24591247	6	83035558	83035602	chr6:83035558-83035602	Tlx2	promoter	gene body	3'UTR	promoter&gene body&3'UTR	hypermethylated
A_68_P29619050	14	54597692	54597736	chr14:54597692-54597736	Tm9sf1	promoter	gene body		promoter&gene body	hypomethylated
A_68_P29959673	14	121242476	121242520	chr14:121242476-121242520	Tm9sf2	promoter	gene body		promoter&gene body	hypermethylated
A_68_P28167192	11	117599199	117599243	chr11:117599199-117599243	Tmc8	promoter	gene body		promoter&gene body	hypermethylated
A_68_P22900942	4	48606903	48606947	chr4:48606903-48606947	Tmeff1		gene body		gene body	hypermethylated
A_68_P26822980	9	110150138	110150182	chr9:110150138-110150182	Tmem103	promoter			promoter	hypomethylated
A_68_P25313741	7	90332081	90332140	chr7:90332081-90332140	Tmem126a	promoter	gene body		promoter&gene body	hypomethylated
A_68_P24083090	5	128747730	128747774	chr5:128747730-128747774	Tmem132d	promoter	gene body		promoter&gene body	hypermethylated
A_68_P24083084	5	128747133	128747177	chr5:128747133-128747177	Tmem132d		gene body		gene body	hypermethylated
A_68_P24083085	5	128747199	128747243	chr5:128747199-128747243	Tmem132d		gene body		gene body	hypermethylated
A_68_P24083091	5	128747820	128747864	chr5:128747820-128747864	Tmem132d	promoter			promoter	hypermethylated
A_68_P24053560	5	123289827	123289871	chr5:123289827-123289871	Tmem142a		gene body		gene body	hypermethylated
A_68_P24053562	5	123290035	123290079	chr5:123290035-123290079	Tmem142a		gene body		gene body	hypermethylated	x
A_68_P31926777	19	5082358	5082402	chr19:5082358-5082402	Tmem151		gene body		gene body	hypomethylated
A_68_P23294938	4	128607786	128607830	chr4:128607786-128607830	Tmem54	promoter			promoter	hypomethylated
A_68_P21621502	2	128509772	128509816	chr2:128509772-128509816	Tmem87b	promoter	gene body		promoter&gene body	hypermethylated
A_68_P22973923	4	63503917	63503961	chr4:63503917-63503961	Tnc		gene body		gene body	hypermethylated	x
A_68_P28744144	12	111893284	111893328	chr12:111893284-111893328	Tnfaip2		gene body		gene body	hypomethylated
A_68_P31696213	18	50178717	50178761	chr18:50178717-50178761	Tnfaip8	promoter	gene body		promoter&gene body	hypermethylated
A_68_P31696214	18	50178837	50178881	chr18:50178837-50178881	Tnfaip8	promoter	gene body		promoter&gene body	hypermethylated	x
A_68_P31696215	18	50178914	50178958	chr18:50178914-50178958	Tnfaip8	promoter	gene body		promoter&gene body	hypermethylated	x
A_68_P31696216	18	50179042	50179086	chr18:50179042-50179086	Tnfaip8	promoter	gene body		promoter&gene body	hypermethylated	x
A_68_P27846772	11	60963480	60963524	chr11:60963480-60963524	Tnfrsf13b		gene body		gene body	hypomethylated
A_68_P23441976	4	154878625	154878674	chr4:154878625-154878674	Tnfrsf18		gene body	3'UTR	gene body&3'UTR	hypermethylated
A_68_P23441977	4	154878701	154878745	chr4:154878701-154878745	Tnfrsf18		gene body		gene body	hypermethylated
A_68_P23441978	4	154878836	154878880	chr4:154878836-154878880	Tnfrsf18		gene body		gene body	hypermethylated
A_68_P31187140	17	42480876	42480920	chr17:42480876-42480920	Tnfrsf21		gene body		gene body	hypermethylated
A_68_P23416642	4	150963248	150963297	chr4:150963248-150963297	Tnfrsf25		gene body	3'UTR	gene body&3'UTR	hypermethylated
A_68_P31792975	18	67767018	67767062	chr18:67767018-67767062	Tnfsf5ip1	promoter	gene body		promoter&gene body	hypermethylated	x
A_68_P20417066	1	89158201	89158247	chr1:89158201-89158247	Tnrc15	promoter	gene body		promoter&gene body	hypermethylated
A_68_P22872193	4	43545531	43545575	chr4:43545531-43545575	Tpm2	promoter			promoter	hypermethylated
A_68_P23976346	5	109797210	109797254	chr5:109797210-109797254	Tpte2		gene body		gene body	hypomethylated
A_68_P23976348	5	109797394	109797438	chr5:109797394-109797438	Tpte2		gene body		gene body	hypomethylated
A_68_P26132555	8	108148628	108148672	chr8:108148628-108148672	Tradd		gene body		gene body	hypomethylated
A_68_P31097946	17	24260972	24261019	chr17:24260972-24261019	Traf7	promoter	gene body		promoter&gene body	hypomethylated
A_68_P31097947	17	24261051	24261095	chr17:24261051-24261095	Traf7	promoter	gene body		promoter&gene body	hypomethylated
A_68_P31097948	17	24261169	24261213	chr17:24261169-24261213	Traf7	promoter	gene body		promoter&gene body	hypomethylated
A_68_P22289430	3	84277008	84277052	chr3:84277008-84277052	Trim2		gene body		gene body	hypermethylated
A_68_P22289431	3	84277080	84277124	chr3:84277080-84277124	Trim2		gene body		gene body	hypermethylated
A_68_P24974196	7	11925344	11925388	chr7:11925344-11925388	Trim28		gene body		gene body	hypomethylated
A_68_P26752043	9	97175432	97175476	chr9:97175432-97175476	Trim42		gene body		gene body	hypomethylated
A_68_P28157439	11	115926503	115926547	chr11:115926503-115926547	Trim47	promoter			promoter	hypermethylated
A_68_P28157440	11	115926627	115926671	chr11:115926627-115926671	Trim47	promoter			promoter	hypermethylated	x
A_68_P27780290	11	48692997	48693041	chr11:48692997-48693041	Trim7		gene body		gene body	hypomethylated
A_68_P30363495	15	78795321	78795365	chr15:78795321-78795365	Triobp		gene body		gene body	hypermethylated
A_68_P30363494	15	78795234	78795278	chr15:78795234-78795278	Triobp		gene body		gene body	hypermethylated	x
A_68_P29733554	14	75150548	75150600	chr14:75150548-75150600	Tsc22d1		gene body		gene body	hypermethylated
A_68_P29733555	14	75150648	75150692	chr14:75150648-75150692	Tsc22d1		gene body		gene body	hypermethylated
A_68_P29733553	14	75150443	75150487	chr14:75150443-75150487	Tsc22d1	promoter	gene body		promoter&gene body	hypermethylated	x
A_68_P29051407	13	54799268	54799314	chr13:54799268-54799314	Tspan17	promoter	gene body	3'UTR	promoter&gene body&3'UTR	hypermethylated
A_68_P30176277	15	43307615	43307659	chr15:43307615-43307659	Ttc35	promoter	gene body		promoter&gene body	hypermethylated
A_68_P20352743	1	75102824	75102868	chr1:75102824-75102868	Tuba4a	promoter		3'UTR	promoter3'UTR	hypomethylated
A_68_P20352744	1	75102904	75102948	chr1:75102904-75102948	Tuba4a	promoter		3'UTR	promoter3'UTR	hypomethylated
A_68_P31122077	17	28091845	28091889	chr17:28091845-28091889	Tulp1		gene body		gene body	hypermethylated
A_68_P30546484	16	11057884	11057943	chr16:11057884-11057943	Txndc11		gene body		gene body	hypermethylated
A_68_P22663509	3	154531855	154531914	chr3:154531855-154531914	Tyw3	promoter	gene body		promoter&gene body	hypomethylated
A_68_P27796899	11	51843509	51843554	chr11:51843509-51843554	Ube2b	promoter	gene body		promoter&gene body	hypomethylated
A_68_P29438158	14	17125128	17125172	chr14:17125128-17125172	Ube2e1	promoter			promoter	hypomethylated
A_68_P32056093	19	30095928	30095972	chr19:30095928-30095972	Uhrf2	promoter			promoter	hypomethylated
A_68_P25951155	8	73261106	73261157	chr8:73261106-73261157	Upf1		gene body	3'UTR	gene body&3'UTR	hypermethylated
A_68_P25951157	8	73261344	73261391	chr8:73261344-73261391	Upf1		gene body	3'UTR	gene body&3'UTR	hypermethylated
A_68_P25670557	8	13786098	13786142	chr8:13786098-13786142	Upf3a		gene body		gene body	hypomethylated
A_68_P21099798	2	29667333	29667377	chr2:29667333-29667377	Urm1	promoter		3'UTR	promoter3'UTR	hypermethylated
A_68_P25034257	7	30666300	30666345	chr7:30666300-30666345	Usf2	promoter		3'UTR	promoter3'UTR	hypomethylated
A_68_P26593991	9	66390475	66390519	chr9:66390475-66390519	Usp3	promoter	gene body		promoter&gene body	hypermethylated
A_68_P24541201	6	72274534	72274578	chr6:72274534-72274578	Usp39	promoter	gene body		promoter&gene body	hypermethylated
A_68_P31213518	17	47135476	47135522	chr17:47135476-47135522	Usp49		gene body		gene body	hypomethylated
A_68_P21609528	2	126398839	126398883	chr2:126398839-126398883	Usp8	promoter	gene body		promoter&gene body	hypermethylated
A_68_P25581341	7	139796026	139796070	chr7:139796026-139796070	Utf1		gene body		gene body	hypomethylated
A_68_P25581342	7	139796118	139796162	chr7:139796118-139796162	Utf1		gene body		gene body	hypomethylated
A_68_P25581343	7	139796200	139796244	chr7:139796200-139796244	Utf1		gene body		gene body	hypomethylated
A_68_P28029563	11	93701079	93701125	chr11:93701079-93701125	Utp18	promoter	gene body		promoter&gene body	hypomethylated
A_68_P30511259	16	4555156	4555204	chr16:4555156-4555204	Vasn	promoter	gene body		promoter&gene body	hypomethylated		x
A_68_P30511261	16	4555416	4555460	chr16:4555416-4555460	Vasn	promoter	gene body		promoter&gene body	hypomethylated
A_68_P30511260	16	4555286	4555330	chr16:4555286-4555330	Vasn	promoter	gene body		promoter&gene body	hypomethylated
A_68_P30511262	16	4555513	4555557	chr16:4555513-4555557	Vasn	promoter	gene body		promoter&gene body	hypomethylated
A_68_P30511263	16	4555586	4555637	chr16:4555586-4555637	Vasn	promoter	gene body		promoter&gene body	hypomethylated
A_68_P24992394	7	18429936	18429980	chr7:18429936-18429980	Vasp	promoter	gene body		promoter&gene body	hypomethylated
A_68_P32217661	19	59219968	59220012	chr19:59219968-59220012	Vax1		gene body		gene body	hypermethylated
A_68_P32217702	19	59224796	59224843	chr19:59224796-59224843	Vax1	promoter			promoter	hypermethylated
A_68_P23316277	4	132472347	132472391	chr4:132472347-132472391	Wasf2			3'UTR	3'UTR	hypomethylated
A_68_P32241860		7286058	7286102	chr:7286058-7286102	Wdr13		gene body		gene body	hypomethylated
A_68_P32241861		7286187	7286231	chr:7286187-7286231	Wdr13		gene body		gene body	hypomethylated
A_68_P20880187	1	183047402	183047455	chr1:183047402-183047455	Wdr26		gene body		gene body	hypomethylated
A_68_P31625689	18	36886443	36886487	chr18:36886443-36886487	Wdr55	promoter	gene body	3'UTR	promoter&gene body&3'UTR	hypermethylated
A_68_P23543616	5	24240239	24240283	chr5:24240239-24240283	Wdr86	promoter	gene body		promoter&gene body	hypermethylated
A_68_P23543617	5	24240401	24240445	chr5:24240401-24240445	Wdr86	promoter	gene body		promoter&gene body	hypermethylated
A_68_P23543620	5	24240699	24240743	chr5:24240699-24240743	Wdr86	promoter	gene body		promoter&gene body	hypermethylated
A_68_P23543615	5	24240110	24240154	chr5:24240110-24240154	Wdr86		gene body		gene body	hypermethylated
A_68_P21332185	2	73329697	73329741	chr2:73329697-73329741	Wipf1		gene body		gene body	hypomethylated
A_68_P28072948	11	101081338	101081382	chr11:101081338-101081382	Wnk4		gene body		gene body	hypermethylated
A_68_P28072949	11	101081474	101081518	chr11:101081474-101081518	Wnk4		gene body		gene body	hypermethylated
A_68_P28087214	11	103611639	103611683	chr11:103611639-103611683	Wnt3		gene body		gene body	hypermethylated
A_68_P28087216	11	103611898	103611942	chr11:103611898-103611942	Wnt3		gene body		gene body	hypermethylated
A_68_P30401334	15	85371390	85371434	chr15:85371390-85371434	Wnt7b		gene body		gene body	hypermethylated	x
A_68_P28931386	13	32810441	32810485	chr13:32810441-32810485	Wrnip1		gene body		gene body	hypomethylated
A_68_P28931387	13	32810550	32810594	chr13:32810550-32810594	Wrnip1		gene body		gene body	hypomethylated
A_68_P28931388	13	32810621	32810667	chr13:32810621-32810667	Wrnip1		gene body		gene body	hypomethylated
A_68_P21492659	2	104931905	104931949	chr2:104931905-104931949	Wt1		gene body		gene body	hypermethylated
A_68_P26184811	8	117408057	117408103	chr8:117408057-117408103	Wwox		gene body		gene body	hypomethylated
A_68_P22766407	4	19635843	19635887	chr4:19635843-19635887	Wwp1	promoter	gene body		promoter&gene body	hypomethylated
A_68_P23364202	4	140736507	140736551	chr4:140736507-140736551	Zbtb17		gene body		gene body	hypomethylated
A_68_P23337643	4	136320863	136320907	chr4:136320863-136320907	Zbtb40	promoter			promoter	hypomethylated
A_68_P27287713	10	80551664	80551708	chr10:80551664-80551708	Zbtb7a		gene body		gene body	hypermethylated	x
A_68_P26228070	8	124537508	124537552	chr8:124537508-124537552	Zcchc14	promoter	gene body		promoter&gene body	hypermethylated	x
A_68_P26228072	8	124537737	124537781	chr8:124537737-124537781	Zcchc14	promoter	gene body		promoter&gene body	hypermethylated	x
A_68_P26228069	8	124537424	124537468	chr8:124537424-124537468	Zcchc14		gene body		gene body	hypermethylated	x
A_68_P21749217	2	152105611	152105655	chr2:152105611-152105655	Zcchc3	promoter	gene body		promoter&gene body	hypomethylated
A_68_P24127580	5	138018276	138018323	chr5:138018276-138018323	Zcwpw1	promoter	gene body		promoter&gene body	hypomethylated
A_68_P26892102	9	122771770	122771814	chr9:122771770-122771814	Zfp105	promoter	gene body		promoter&gene body	hypermethylated
A_68_P26892101	9	122771685	122771729	chr9:122771685-122771729	Zfp105	promoter			promoter	hypermethylated
A_68_P24973209	7	11735014	11735073	chr7:11735014-11735073	Zfp110	promoter	gene body		promoter&gene body	hypomethylated
A_68_P31092444	17	23304219	23304263	chr17:23304219-23304263	Zfp13		gene body		gene body	hypomethylated
A_68_P31323668	17	69288822	69288866	chr17:69288822-69288866	Zfp161	promoter			promoter	hypomethylated
A_68_P25028573	7	29501989	29502033	chr7:29501989-29502033	Zfp30		gene body		gene body	hypermethylated
A_68_P24155690	5	143519609	143519653	chr5:143519609-143519653	Zfp316		gene body		gene body	hypomethylated
A_68_P24155695	5	143520228	143520272	chr5:143520228-143520272	Zfp316		gene body		gene body	hypomethylated
A_68_P24155696	5	143520353	143520397	chr5:143520353-143520397	Zfp316		gene body		gene body	hypomethylated
A_68_P24155697	5	143520462	143520506	chr5:143520462-143520506	Zfp316		gene body		gene body	hypomethylated
A_68_P24155682	5	143518791	143518835	chr5:143518791-143518835	Zfp316		gene body		gene body	hypermethylated
A_68_P24973910	7	11871166	11871210	chr7:11871166-11871210	Zfp324		gene body		gene body	hypermethylated
A_68_P30503430	15	103142061	103142105	chr15:103142061-103142105	Zfp385		gene body		gene body	hypomethylated
A_68_P30503431	15	103142160	103142204	chr15:103142160-103142204	Zfp385		gene body		gene body	hypomethylated
A_68_P30503432	15	103142314	103142358	chr15:103142314-103142358	Zfp385		gene body		gene body	hypomethylated
A_68_P24424641	6	47796072	47796121	chr6:47796072-47796121	Zfp398		gene body		gene body	hypermethylated
A_68_P26036170	8	90552454	90552513	chr8:90552454-90552513	Zfp423		gene body		gene body	hypermethylated
A_68_P26036171	8	90552611	90552655	chr8:90552611-90552655	Zfp423		gene body		gene body	hypermethylated
A_68_P29455870	14	20773815	20773859	chr14:20773815-20773859	Zfp503		gene body		gene body	hypomethylated
A_68_P29455873	14	20774218	20774262	chr14:20774218-20774262	Zfp503		gene body		gene body	hypomethylated
A_68_P29455874	14	20774319	20774363	chr14:20774319-20774363	Zfp503		gene body		gene body	hypomethylated
A_68_P29455875	14	20774488	20774532	chr14:20774488-20774532	Zfp503		gene body		gene body	hypomethylated
A_68_P24951591	7	4621045	4621089	chr7:4621045-4621089	Zfp524		gene body		gene body	hypermethylated
A_68_P25063512	7	37480224	37480268	chr7:37480224-37480268	Zfp536	promoter			promoter	hypomethylated
A_68_P25063497	7	37478480	37478524	chr7:37478480-37478524	Zfp536	promoter	gene body		promoter&gene body	hypermethylated
A_68_P25008273	7	24790790	24790834	chr7:24790790-24790834	Zfp574		gene body		gene body	hypermethylated
A_68_P25008271	7	24790629	24790673	chr7:24790629-24790673	Zfp574		gene body		gene body	hypermethylated
A_68_P25005661	7	24296338	24296382	chr7:24296338-24296382	Zfp575	promoter	gene body		promoter&gene body	hypermethylated
A_68_P23321807	4	133522046	133522090	chr4:133522046-133522090	Zfp593			3'UTR	3'UTR	hypermethylated
A_68_P21844196	2	168617598	168617643	chr2:168617598-168617643	Zfp64		gene body		gene body	hypermethylated
A_68_P30351139	15	76738619	76738663	chr15:76738619-76738663	Zfp647		gene body		gene body	hypermethylated
A_68_P30351141	15	76738815	76738859	chr15:76738815-76738859	Zfp647		gene body		gene body	hypermethylated
A_68_P30351140	15	76738736	76738780	chr15:76738736-76738780	Zfp647		gene body		gene body	hypermethylated	x
A_68_P26350249	9	21806270	21806314	chr9:21806270-21806314	Zfp653		gene body		gene body	hypermethylated
A_68_P26350250	9	21806364	21806408	chr9:21806364-21806408	Zfp653		gene body		gene body	hypermethylated
A_68_P24164949	5	145485481	145485525	chr5:145485481-145485525	Zfp655	promoter	gene body		promoter&gene body	hypermethylated
A_68_P25505623	7	127235614	127235658	chr7:127235614-127235658	Zfp689		gene body		gene body	hypomethylated
A_68_P30345226	15	75802275	75802319	chr15:75802275-75802319	Zfp707		gene body		gene body	hypermethylated
A_68_P25264703	7	79955582	79955626	chr7:79955582-79955626	Zfp710		gene body		gene body	hypermethylated	x
A_68_P24428429	6	48559123	48559167	chr6:48559123-48559167	Zfp775		gene body		gene body	hypermethylated
A_68_P24428430	6	48559223	48559267	chr6:48559223-48559267	Zfp775		gene body		gene body	hypermethylated
A_68_P31962496	19	12863058	12863114	chr19:12863058-12863114	Zfp91	promoter	gene body		promoter&gene body	hypomethylated
A_68_P25004262	7	24025285	24025329	chr7:24025285-24025329	Zfp94	promoter	gene body		promoter&gene body	hypermethylated
A_68_P26232722	8	125221954	125221998	chr8:125221954-125221998	Zfpm1		gene body		gene body	hypermethylated
A_68_P21797527	2	160564654	160564698	chr2:160564654-160564698	Zhx3-Lpin3	promoter			promoter	hypermethylated
A_68_P29961834	14	121598525	121598569	chr14:121598525-121598569	Zic5		gene body		gene body	hypomethylated
A_68_P24164833	5	145455358	145455405	chr5:145455358-145455405	Zkscan14	promoter	gene body		promoter&gene body	hypomethylated
A_68_P31092622	17	23337937	23337981	chr17:23337937-23337981	Zscan10		gene body		gene body	hypermethylated	x
A_68_P31092623	17	23338010	23338054	chr17:23338010-23338054	Zscan10		gene body		gene body	hypermethylated	x
A_68_P31092624	17	23338103	23338147	chr17:23338103-23338147	Zscan10		gene body		gene body	hypermethylated	x
