# Supplementary material for: Early aberrant DNA methylation events in a mouse model of acute myeloid leukemia
Source: Genome Med. 2014 Apr 30;6(4):34. doi: 10.1186/gm551 (PMC4062060; doi:10.1186/gm551)
Supplement: Additional file 6 — A table showing the comparison between aberrantly methylated genes of the preleukemic stage and previously published genome-wide DNA methylation data. The two tables show the overlap of genes of the preleukemic stage with publicly available genome-wide methylation data in AML (left table) and MDS (right table). Columns B and I indicate if the gene was hypermethylated in the promoter region of the preleukemic hypermethylated genes. [file gm551-S6.xlsx]

## Sheet: Tabelle1
Additional data file 6: Common aberrantly methylated genes between the preleukemic stage and AML and MDS, respectively (from previously published genome-wide DNA methylation data)
Aberrantly methylated in AML and the preleukemic stage of PU.1-kd animals							Aberrantly methylated in MDS and the preleukemic stage of PU.1-kd animals
Gene name	Aberrant promoter methylation?						Gene name	Aberrant promoter methylation?
B4galnt1							A4galt	yes
Bcl7a							Abl1	yes
Bst2							Actg1	yes
Chek2	yes						Adrb2	yes
Cilp2							Aebp1
Epha2							Ajap1	yes
Fgf17	yes						Alkbh3	yes
Foxj1							Alox5	yes
Gabrb3	yes						Als2	yes
Gfi1							Alx4
Gpr44							Ankrd43	yes
Gyltl1b	yes						Antxr2
Hmgcr							Apc2
Hrk	yes						Arhgef17
Mast1							Asb1	yes
Neurog1							B4galt1	yes
Nfix							Barx2	yes
Nfkbil1	yes						Basp1
Phldb1							Bcl11a
Ppard	yes						Bcl6b
Ptprs							Bcl7a
Ran	yes						Bcor	yes
Rbpms2	yes						Bhlhb3
Rtkn	yes						Bnc1
Sphk2							Brms1l
Trim2							Bsn
Wt1							Bst2
Zcchc14	yes						Bxdc5	yes
Zfp161	yes						C1ql2	yes
Zic5							Cacna1a
							Camkv	yes
							Ccdc16	yes
							Cckbr
							Cd248	yes
							Cdc7	yes
							Cdh15
							Cdh2
							Cdh3	yes
							Cdk2ap2	yes
							Cdkn2a
							Cebpa	yes
							Celsr1
							Celsr3
							Chek2	yes
							Chst5
							Cidea	yes
							Cilp2
							Cldn3
							Clstn1
							Cnn3
							Cnnm2	yes
							Cpeb3
							Cpne5	yes
							Crhr1	yes
							Cxcl16	yes
							Dapk3
							Dhx35	yes
							Dll4
							Dlx3
							Dmrt3	yes
							Dpysl4
							Ebf1
							Ece2	yes
							Egr3
							Eid2	yes
							Eif5a	yes
							Elavl3	yes
							Enah
							Epas1	yes
							Epha10
							Fgf17	yes
							Fgf9	yes
							Fli1
							Fosb
							Foxc1	yes
							Foxd2
							Foxe1
							Foxj1
							Foxo4
							Foxp4
							Fuca1	yes
							Fut4
							Fzd1
							Fzd10	yes
							Fzd5
							Fzd8
							Gab1	yes
							Gabrb3	yes
							Gabrg3	yes
							Gas7
							Gata3
							Gbx2
							Gchfr	yes
							Gdnf	yes
							Golga4
							Gpc2	yes
							Gpr44
							Grin2c	yes
							Grm1
							Hand1	yes
							Hck	yes
							Hic1
							Hint2	yes
							Hmga1	yes
							Hmgn1
							Hmx1
							Homez	yes
							Hoxb5
							Hoxd1
							Hoxd10
							Hrk	yes
							Htr1b	yes
							Icam5
							Igf2bp1
							Ihh	yes
							Il17rc	yes
							Ina	yes
							Ipmk
							Irgq
							Irx2	yes
							Irx5	yes
							Isl2
							Islr2	yes
							Isy1	yes
							Itpka
							Itpkb	yes
							Jarid2	yes
							Kcnc1
							Kcnh6
							Kcnk12
							Kcnmb4	yes
							Kcnn1
							Kcnq1	yes
							Kctd15	yes
							Kif26a
							Kifc2
							Laptm4a	yes
							Lbx1
							Ldlr	yes
							Lhx1	yes
							Lhx5	yes
							Lipe
							Lman2
							Loxl2	yes
							Lrfn3
							Lrig3	yes
							Lrrc20	yes
							Lrrc62
							Ltbp3
							Lyrm1	yes
							Mab21l1
							Maf	yes
							Magi1
							Map3k1
							Matk	yes
							Mdga1
							Mnt	yes
							Mon1b	yes
							Mpp6
							Msi1
							Msx2
							Mthfd1	yes
							Mtmr4
							Mycn
							Nfia
							Nfix
							Nhlrc1
							Nkx2-3
							Nol7	yes
							Nptx1	yes
							Nr2f2
							Nr4a2
							Nrn1	yes
							Ntn1
							Ntng1
							Ntrk2
							Otp
							Panx2
							Patz1	yes
							Pax5
							Pbx3	yes
							Pcdh1
							Pcdh7
							Pcf11
							Pdgfra
							Pigx	yes
							Pip5kl1	yes
							Pitx1
							Plag1	yes
							Plec1
							Plekhh3
							Polr3h	yes
							Pop5	yes
							Pou3f1
							Pou3f2
							Pou4f2
							Ppp1r11
							Ppp5c
							Prdm16
							Prdm6	yes
							Prickle1
							Prkd2
							Prkg1
							Prr3	yes
							Prr7
							Psmc3	yes
							Ptgir
							Ptpn13
							Pxdn
							Rab7l1	yes
							Ran	yes
							Rasgrf1	yes
							Rbpms2	yes
							Rfx2
							Rhob	yes
							Rhof
							Rhpn1
							Ripk4
							Rnf34	yes
							Robo3	yes
							Rpl21	yes
							Rpl8	yes
							Rspo1
							Rtkn	yes
							Runx1	yes
							Rwdd1
							Sall3
							Sema6d	yes
							Sertad4
							Sez6l
							Sfrp2	yes
							Shc4
							Shh
							Sim2	yes
							Sipa1
							Six2
							Six3
							Slc17a7
							Slc1a3
							Slc1a6	yes
							Slc32a1
							Slc5a1	yes
							Slc6a2	yes
							Smarcd3	yes
							Smc1b	yes
							Socs3
							Socs5
							Sox18
							Sox9
							Sp7
							Sp8
							Sphk2
							Srrm2
							Ssu72
							Stc2	yes
							Syt7	yes
							T	yes
							Tal1
							Tbx1
							Tbx4
							Tead3
							Tiam1
							Tigd5	yes
							Tll2
							Tlx2	yes
							Tmem103	yes
							Tnfsf5ip1	yes
							Tradd
							Traf7	yes
							Trim28
							Tsc22d1
							Ttc35	yes
							Tuba4a	yes
							Txndc11
							Ube2b	yes
							Uhrf2	yes
							Usp3	yes
							Usp49
							Utf1
							Utp18	yes
							Vax1
							Wasf2
							Wdr55	yes
							Wdr86	yes
							Wipf1
							Wnt3
							Wt1
							Zcchc14	yes
							Zcwpw1	yes
							Zfp161	yes
							Zic5
