# Supplementary material for: Early aberrant DNA methylation events in a mouse model of acute myeloid leukemia
Source: Genome Med. 2014 Apr 30;6(4):34. doi: 10.1186/gm551 (PMC4062060; doi:10.1186/gm551)
Supplement: Additional file 7 — A table listing pathways that are enriched in the aberrantly methylated genes of the preleukemic stage. Column A, respective pathway; column B, log P-value; column C, enrichment score; column D, gene names. [file gm551-S7.xlsx]

## Sheet: Tabelle1
Additional data file 7: Signaling pathways enriched for aberrantly methylated genes of the preleukemic stage
Ingenuity Canonical Pathways	-log(p-value)	Ratio	Molecules
Wnt/β-catenin Signaling	5.05	0.0936	CDKN2A,FZD10,SFRP2,WNT3, SOX15,FZD1,ACVR2B,SOX11,RARG,FZD8,SOX9,CDH2,CDH3,WNT7B, FZD5, PPP2R2C
Basal Cell Carcinoma Signaling	4.85	0.137	FZD8,SHH,FZD10,BMP4,GLI3,WNT3, WNT7B,FZD5, FZD1,GLIS1
Role of NANOG in Mammalian Embryonic Stem Cell Pluripotency	3.22	0.0885	FZD8,FZD10,BMP4,GAB1,WNT3, WNT7B,GATA6,FZD5, FZD1,SALL4
Glutamate Receptor Signaling	3.2	0.103	GRIN1,SLC1A6,GRIK5,GRIK4, SLC17A7,GRIN2C, GRIK3
Role of Oct4 in Mammalian Embryonic Stem Cell Pluripotency	2.96	0.133	NR2F2,JARID2,NR2F6,NR5A1, IGF2BP1,SALL4
Axonal Guidance Signaling	2.8	0.0488	FZD10,SHH,BMP4,WNT3,EPHB2, PDGFA,SEMA6B,ADAM11,FZD1, NTN1,GNG10,NTNG1,FZD8,EPHB1, NTRK2,GLI3,SEMA6D,WNT7B, FZD5,EPHA2, GLIS1
Human Embryonic Stem Cell Pluripotency	2.63	0.0662	FZD8,FZD10,BMP4,NTRK2,WNT3, PDGFA,WNT7B,PDGFRA, FZD5,FZD1
Role of Wnt/GSK-3β Signaling in the Pathogenesis of Influenza	2.48	0.0909	FZD8,FZD10,WNT3,WNT7B,FZD5, FZD1,NCOA3
Amyotrophic Lateral Sclerosis Signaling	2.39	0.069	GRIN1,GRIK5,GRIK4,GDNF,GRIN2C, CACNA1S,GRIK3, CACNA1A
