# Supplementary material for: Early aberrant DNA methylation events in a mouse model of acute myeloid leukemia
Source: Genome Med. 2014 Apr 30;6(4):34. doi: 10.1186/gm551 (PMC4062060; doi:10.1186/gm551)
Supplement: Additional file 11 — A table showing the overlap of preleukemic hypermethylated CGIs (covered by at least two hypermethylated probes) with genomic coordinates of PU.1 ChIP-Seq data. The table shows chromosomal location of the respective gene (columns A to D) and the gene name (column E) of overlapping preleukemic hypermethylated CGIs and publicly available ChIP-Seq data (selected by the more stringent criteria of two hypermethylated probes covering the gene). [file gm551-S11.xlsx]

## Sheet: Tabelle1
PU1 Chromosome	PU1 start	PU1 end	PU1 peak	Agilent Chromosome	Agilent Start	Agilent End	Agilent Region	ProbeName	X1_onset	X2_Leukemia_20_50_Blasts	X3_Leukemia_more_50_Blasts	Gene	Chr	Start	End	RegNo
1	93243702	93244100	PU1 Peak 850	1	93242745	93243896	410	A_68_P20442327	1	0	1	Hes6	1	93242992	93243036	410
1	93243702	93244100	PU1 Peak 850	1	93242745	93243896	410	A_68_P20442326	1	1	0	Hes6	1	93242905	93242949	410
1	93243702	93244100	PU1 Peak 850	1	93242745	93243896	410	A_68_P20442325	1	1	1	Hes6	1	93242745	93242790	410
1	93243702	93244100	PU1 Peak 850	1	93242745	93243896	410	A_68_P20442332	1	0	0	Hes6	1	93243648	93243701	410
10	19540117	19540515	PU1 Peak 2182	10	19538874	19541182	8564	A_68_P26983364	1	0	1	Slc35d3	10	19539016	19539060	8564
10	19540117	19540515	PU1 Peak 2182	10	19538874	19541182	8564	A_68_P26983363	1	0	1	Slc35d3	10	19538874	19538918	8564
13	47025444	47025842	PU1 Peak 5886	13	47025100	47025956	11396	A_68_P29011115	1	1	1	Nhlrc1	13	47025280	47025324	11396
13	47025444	47025842	PU1 Peak 5886	13	47025100	47025956	11396	A_68_P29011114	1	1	1	Nhlrc1	13	47025182	47025226	11396
13	47025444	47025842	PU1 Peak 5886	13	47025100	47025956	11396	A_68_P29011113	1	1	1	Nhlrc1	13	47025100	47025150	11396
17	23338137	23338535	PU1 Peak 8984	17	23337937	23338289	13486	A_68_P31092623	1	1	1	Zscan10	17	23338010	23338054	13486
17	23338137	23338535	PU1 Peak 8984	17	23337937	23338289	13486	A_68_P31092622	1	1	1	Zscan10	17	23337937	23337981	13486
17	23338137	23338535	PU1 Peak 8984	17	23337937	23338289	13486	A_68_P31092624	1	1	1	Zscan10	17	23338103	23338147	13486
17	27807946	27808344	PU1 Peak 9193	17	27807235	27808524	13629	A_68_P31120338	1	0	1	Tcp11	17	27808217	27808261	13629
17	27807946	27808344	PU1 Peak 9193	17	27807235	27808524	13629	A_68_P31120339	1	1	1	Tcp11	17	27808322	27808366	13629
18	56697998	56698396	PU1 Peak 10676	18	56698185	56698762	14395	A_68_P31731122	1	0	0	Aldh7a1-Rnuxa	18	56698256	56698300	14395
18	56697998	56698396	PU1 Peak 10676	18	56698185	56698762	14395	A_68_P31731121	1	0	0	Aldh7a1	18	56698185	56698229	14395
2	119433936	119434334	PU1 Peak 12511	2	119434051	119435941	1588	A_68_P21571258	1	1	1	Itpka	2	119435469	119435522	1588
2	119433936	119434334	PU1 Peak 12511	2	119434051	119435941	1588	A_68_P21571256	1	0	1	Itpka	2	119435184	119435238	1588
2	120831800	120832198	PU1 Peak 12533	2	120831116	120832229	1609	A_68_P21579143	1	0	0	Adal	2	120831312	120831356	1609
2	120831800	120832198	PU1 Peak 12533	2	120831116	120832229	1609	A_68_P21579142	1	0	0	Adal	2	120831216	120831260	1609
4	124160373	124160771	PU1 Peak 14872	4	124160451	124162583	3401	A_68_P23269524	1	0	1	Pou3f1	4	124161595	124161639	3401
4	124160373	124160771	PU1 Peak 14872	4	124160451	124162583	3401	A_68_P23269526	1	0	1	Pou3f1	4	124161852	124161896	3401
6	113448586	113448984	PU1 Peak 17462	6	113448229	113449244	5436	A_68_P24759767	1	1	1	Il17rc	6	113448444	113448488	5436
6	113448586	113448984	PU1 Peak 17462	6	113448229	113449244	5436	A_68_P24759765	1	1	1	Il17rc	6	113448229	113448273	5436
6	113448586	113448984	PU1 Peak 17462	6	113448229	113449244	5436	A_68_P24759770	1	0	1	Il17rc	6	113448715	113448759	5436
6	113448586	113448984	PU1 Peak 17462	6	113448229	113449244	5436	A_68_P24759769	1	0	1	Il17rc	6	113448626	113448670	5436
6	113448586	113448984	PU1 Peak 17462	6	113448229	113449244	5436	A_68_P24759766	1	0	1	Il17rc	6	113448326	113448370	5436
7	27382221	27382619	PU1 Peak 18172	7	27382237	27383383	5923	A_68_P25018502	1	0	0	Map3k10	7	27382604	27382648	5923
7	27382221	27382619	PU1 Peak 18172	7	27382237	27383383	5923	A_68_P25018501	1	0	0	Map3k10	7	27382467	27382511	5923
8	74440750	74441148	PU1 Peak 20027	8	74440395	74440827	7150	A_68_P25957227	1	1	1	Plvap	8	74440691	74440735	7150
8	74440750	74441148	PU1 Peak 20027	8	74440395	74440827	7150	A_68_P25957225	1	1	1	Plvap	8	74440395	74440445	7150
8	81331401	81331799	PU1 Peak 20141	8	81330797	81331908	7201	A_68_P25988736	1	0	1	Pou4f2	8	81331016	81331060	7201
8	81331401	81331799	PU1 Peak 20141	8	81330797	81331908	7201	A_68_P25988741	1	0	1	Pou4f2	8	81331651	81331695	7201
8	81331401	81331799	PU1 Peak 20141	8	81330797	81331908	7201	A_68_P25988739	1	0	1	Pou4f2	8	81331346	81331390	7201
8	87762109	87762507	PU1 Peak 20300	8	87762409	87763079	7279	A_68_P26022400	1	0	1	Syce2	8	87762813	87762857	7279
8	87762109	87762507	PU1 Peak 20300	8	87762409	87763079	7279	A_68_P26022402	1	0	1	Syce2	8	87763031	87763079	7279
8	87798482	87798880	PU1 Peak 20302	8	87798588	87799382	7281	A_68_P26022589	1	1	1	Dnase2a	8	87799331	87799382	7281
8	87798482	87798880	PU1 Peak 20302	8	87798588	87799382	7281	A_68_P26022588	1	0	1	Dnase2a	8	87799234	87799278	7281
8	123114791	123115189	PU1 Peak 20857	8	123114952	123116390	7550	A_68_P26218688	1	1	1	chr8:123116204-123116248	8	123116204	123116248	7550
8	123114791	123115189	PU1 Peak 20857	8	123114952	123116390	7550	A_68_P26218687	1	1	1	chr8:123116108-123116152	8	123116108	123116152	7550
8	123114791	123115189	PU1 Peak 20857	8	123114952	123116390	7550	A_68_P26218689	1	1	1	chr8:123116346-123116390	8	123116346	123116390	7550
8	123114791	123115189	PU1 Peak 20857	8	123114952	123116390	7550	A_68_P26218686	1	1	1	chr8:123116038-123116082	8	123116038	123116082	7550
8	123115318	123115716	PU1 Peak 20858	8	123114952	123116390	7550	A_68_P26218688	1	1	1	chr8:123116204-123116248	8	123116204	123116248	7550
8	123115318	123115716	PU1 Peak 20858	8	123114952	123116390	7550	A_68_P26218687	1	1	1	chr8:123116108-123116152	8	123116108	123116152	7550
8	123115318	123115716	PU1 Peak 20858	8	123114952	123116390	7550	A_68_P26218689	1	1	1	chr8:123116346-123116390	8	123116346	123116390	7550
8	123115318	123115716	PU1 Peak 20858	8	123114952	123116390	7550	A_68_P26218686	1	1	1	chr8:123116038-123116082	8	123116038	123116082	7550
8	123115718	123116116	PU1 Peak 20859	8	123114952	123116390	7550	A_68_P26218688	1	1	1	chr8:123116204-123116248	8	123116204	123116248	7550
8	123115718	123116116	PU1 Peak 20859	8	123114952	123116390	7550	A_68_P26218687	1	1	1	chr8:123116108-123116152	8	123116108	123116152	7550
8	123115718	123116116	PU1 Peak 20859	8	123114952	123116390	7550	A_68_P26218689	1	1	1	chr8:123116346-123116390	8	123116346	123116390	7550
8	123115718	123116116	PU1 Peak 20859	8	123114952	123116390	7550	A_68_P26218686	1	1	1	chr8:123116038-123116082	8	123116038	123116082	7550
	11237349	11237747	PU1 Peak 22358	20	11233774	11238987	15123	A_68_P32260287	1	0	1	Bcor	X	11238848	11238892	15123
	11237349	11237747	PU1 Peak 22358	20	11233774	11238987	15123	A_68_P32260286	1	0	1	Bcor	X	11238707	11238752	15123

## Sheet: wo duplicates
Additional data file 11: Overlap of preleukemic hypermethylated CGIs (covered by at least two hypermethylated probes) with genomic coordinates of PU.1 ChIP-Seq data
Chromosome	Start	End	Genomic location	Gene
1	93242745	93243896	chr1:93242745-93243896	Hes6
2	119434051	119435941	chr2:119434051-119435941	Itpka
2	120831116	120832229	chr2:120831116-120832229	Adal
4	124160451	124162583	chr4:124160451-124162583	Pou3f1
6	113448229	113449244	chr6:113448229-113449244	Il17rc
7	27382237	27383383	chr7:27382237-27383383	Map3k10
8	74440395	74440827	chr8:74440395-74440827	Plvap
8	81330797	81331908	chr8:81330797-81331908	Pou4f2
8	87762409	87763079	chr8:87762409-87763079	Syce2
8	87798588	87799382	chr8:87798588-87799382	Dnase2a
8	123114952	123116390	chr8:123114952-123116390	chr8:123114952-123116390
10	19538874	19541182	chr10:19538874-19541182	Slc35d3
13	47025100	47025956	chr13:47025100-47025956	Nhlrc1
17	23337937	23338289	chr17:23337937-23338289	Zscan10
17	27807235	27808524	chr17:27807235-27808524	Tcp11
18	56698185	56698762	chr18:56698185-56698762	Aldh7a1-Rnuxa
20	11233774	11238987	chr20:11233774-11238987	Bcor

## Sheet: Tabelle3
Chromosome	Start	End	Gene
